# Supplementary material for: Bacillus amyloliquefaciens, Bacillus velezensis, and Bacillus siamensis Form an “Operational Group B. amyloliquefaciens” within the B. subtilis Species Complex
Source: Front Microbiol. 2017 Jan 20;8:22. doi: 10.3389/fmicb.2017.00022 (PMC5247444; doi:10.3389/fmicb.2017.00022)
Supplement: Supplementary file 1 [file Table1.XLSX]

## Sheet: DSM7
species	subspecies	strain	accession	DDH estimate (GLM based)			Probability that DDH > 70%			Probability that DDH > 79%			Difference in % G+C
				1	2	3	1	2	3	1	2	3
query
B. amyloliquefaciens	amyloliquefaciens	DSM7T	NC_014551.1	100% +/- 0.00	100% +/- 0.00	100% +/- 0.00
reference
Bacillus methylotrophicus		W2	JOKF01000000	82.30% +/- 3.58	55.80% +/- 2.73	79.30% +/- 3.24	93.06%	37.65%	94.82%	68.26%	8.31%	54.05%	0.36	(interpretation: either distinct or same species)
Bacillus amyloliquefaciens plantarum		GR4-5	JYGH01000000	81.50% +/- 3.62	55.00% +/- 2.72	78.50% +/- 3.26	92.4%	35.14%	93.9%	66.02%	7.64%	50.93%	0.04	(interpretation: either distinct or same species)
B. amyloliquefaciens	plantarum	UCMB5033	NC_022075.1	80.10% +/- 3.68	56.30% +/- 2.74	77.70% +/- 3.28	91.11%	39.67%	92.96%	61.92%	8.87%	48.19%	0.11	(interpretation: either distinct or same species)
B.subtilis		Bs-916	CP009611.1	82.00% +/- 3.60	56.20% +/- 2.74	79.20% +/- 3.24	92.81%	39.09%	94.69%	67.42%	8.7%	53.6%	0.44	(interpretation: either distinct or same species)
B. methylotrophicus		JS25R	NZ_CP009679.1	80.30% +/- 3.67	56.10% +/- 2.74	77.80% +/- 3.28	91.34%	38.82%	93.12%	62.63%	8.63%	48.63%	0.32	(interpretation: either distinct or same species)
Bacillus subtilis		SPZ1	AQGM00000000	79.30% +/- 3.71	55.60% +/- 2.73	76.80% +/- 3.30	90.26%	37.03%	91.7%	59.42%	8.14%	44.99%	0.08	(interpretation: either distinct or same species)
Paenibacillus	polymyxa	ATCC12321	ARYD01000000	79.30% +/- 3.71	55.60% +/- 2.73	76.80% +/- 3.30	90.25%	37.07%	91.69%	59.38%	8.15%	44.96%	0.08	(interpretation: either distinct or same species)
		Bs006	LJAU01000000	77.80% +/- 3.75	55.60% +/- 2.73	75.60% +/- 3.32	88.54%	37.23%	89.67%	54.77%	8.19%	40.74%	0.25	(interpretation: either distinct or same species)
		916	AFSU00000000	80.40% +/- 3.67	55.70% +/- 2.73	77.80% +/- 3.28	91.46%	37.27%	93.08%	62.99%	8.21%	48.53%	0.33	(interpretation: either distinct or same species)
Bacillus methylotrophicus		B26	NZ_LGAT00000000	82.70% +/- 3.56	55.90% +/- 2.74	79.80% +/- 3.22	93.43%	38.04%	95.23%	69.58%	8.41%	55.59%	0.54	(interpretation: either distinct or same species)
		OB9	NZ_LGAU00000000	82.90% +/- 3.55	55.90% +/- 2.74	79.90% +/- 3.22	93.54%	38.08%	95.34%	0.7	8.43%	56.05%	0.56	(interpretation: either distinct or same species)
B.amyloliquefaciens	plantarum	NAU_B3	NC_022530.1	77.60% +/- 3.76	56.10% +/- 2.74	75.50% +/- 3.32	88.27%	38.87%	89.59%	54.08%	8.64%	40.58%	0.09	(interpretation: either distinct or same species)
B.amyloliquefaciens	plantarum	TrigoCor1448	CP007244.1	83.90% +/- 3.48	55.70% +/- 2.73	80.70% +/- 3.19	94.24%	37.56%	95.98%	72.59%	8.28%	58.77%	0.45	(interpretation: either distinct or same species)
		EGD-AQ14	AVQH01000000	76.80% +/- 3.77	55.70% +/- 2.73	74.80% +/- 3.33	87.25%	37.32%	88.07%	51.61%	8.22%	37.96%	0.37	(interpretation: either distinct or same species)
		XK-4-1	LJDI00000000	83.90% +/- 3.48	55.40% +/- 2.73	80.60% +/- 3.19	94.25%	36.22%	95.9%	72.63%	7.93%	58.4%	0.32	(interpretation: either distinct or same species)
		629	NZ_LGYP00000000.1	82.80% +/- 3.55	55.70% +/- 2.73	79.80% +/- 3.22	93.51%	37.55%	95.27%	69.88%	8.28%	55.76%	0.51	(interpretation: either distinct or same species)
Bacillus sp.		UNC69MF	JQKM01000000	81.70% +/- 3.61	55.80% +/- 2.73	78.90% +/- 3.25	92.6%	37.85%	94.37%	66.69%	8.36%	52.47%	0.39	(interpretation: either distinct or same species)
B.amyloliquefaciens	plantarum	FZB42T	NC_009725	80.70% +/- 3.66	56.20% +/- 2.74	78.20% +/- 3.27	91.74%	39.01%	93.57%	63.87%	8.68%	49.93%	0.39	(interpretation: either distinct or same species)
B. amyloliquefaciens	plantarum	CC178	NC_022653.1	80.80% +/- 3.65	56.10% +/- 2.74	78.20% +/- 3.27	91.8%	38.81%	93.62%	64.07%	8.63%	50.07%	0.38	(interpretation: either distinct or same species)
		AP183	JXAM01000000	80.50% +/- 3.67	55.30% +/- 2.72	77.70% +/- 3.28	91.54%	36.04%	93.04%	63.24%	7.88%	48.39%	0.31	(interpretation: either distinct or same species)
B.amyloliquefaciens	amyloliquefaciens	KHG19	CP007242.1	81.90% +/- 3.60	56.10% +/- 2.74	79.20% +/- 3.24	92.8%	38.74%	94.65%	67.37%	8.61%	53.44%	0.54	(interpretation: either distinct or same species)
B. amyloliquefaciens	plantarum	UCMB5036	NC_020410	83.20% +/- 3.52	56.10% +/- 2.74	80.20% +/- 3.20	93.81%	38.71%	95.65%	70.96%	8.6%	57.3%	0.52	(interpretation: either distinct or same species)
		HB-26	AUWK01000000	82.50% +/- 3.57	55.50% +/- 2.73	79.50% +/- 3.23	93.28%	36.55%	94.96%	69.05%	8.01%	54.56%	0.36	(interpretation: either distinct or same species)
		AH159-1	JFBZ01000000	81.70% +/- 3.61	54.90% +/- 2.72	78.60% +/- 3.26	92.62%	34.62%	94.08%	66.76%	7.51%	51.53%	0.37	(interpretation: either distinct or same species)
B.amyloliquefaciens	plantarum	AS43.3	NC_019842	85.30% +/- 3.37	55.90% +/- 2.74	81.90% +/- 3.13	95.16%	38.1%	96.86%	76.22%	8.43%	63.13%	0.50	(interpretation: either distinct or same species)
B. amyloliquefaciens	plantarum	UCMB5113	NC_022081.1	84.50% +/- 3.44	56.40% +/- 2.75	81.40% +/- 3.16	94.66%	39.92%	96.52%	74.23%	8.94%	61.33%	0.63	(interpretation: either distinct or same species)
B.amyloliquefaciens	plantarum	IT45	NC_020272.1	83.70% +/- 3.50	55.50% +/- 2.73	80.40% +/- 3.20	94.12%	36.63%	95.81%	72.15%	8.03%	57.99%	0.54	(interpretation: either distinct or same species)
		UASWS BA1	AWQY01000000	83.70% +/- 3.50	55.40% +/- 2.73	80.40% +/- 3.20	94.1%	36.46%	95.77%	72.06%	7.99%	57.84%	0.54	(interpretation: either distinct or same species)
B.subtilis		GB03*	AYTJ00000000.1	83.60% +/- 3.50	55.00% +/- 2.72	80.30% +/- 3.20	94.08%	35.1%	95.66%	0.72	7.63%	57.34%	0.47	(interpretation: either distinct or same species)
Bacillus sp.		Pc3	CP010406.1	81.30% +/- 3.63	56.00% +/- 2.74	78.60% +/- 3.26	92.3%	38.4%	94.1%	65.69%	8.51%	51.59%	0.39	(interpretation: either distinct or same species)
B.amyloliquefaciens		TF28	NZ_KN723307	79.90% +/- 3.69	55.50% +/- 2.73	77.30% +/- 3.29	90.9%	36.85%	92.41%	61.28%	8.09%	46.71%	0.30	(interpretation: either distinct or same species)
B.amyloliquefaciens		G341	CP011686.1	82.00% +/- 3.60	56.00% +/- 2.74	79.20% +/- 3.24	92.84%	38.47%	94.67%	67.5%	8.53%	53.5%	0.41	(interpretation: either distinct or same species)
		EBL11	JCOC01000000	82.60% +/- 3.56	55.90% +/- 2.74	79.70% +/- 3.22	93.35%	38.06%	95.15%	69.32%	8.42%	55.31%	0.39	(interpretation: either distinct or same species)
		LPL-K103	JXAT01000000	82.10% +/- 3.59	55.70% +/- 2.73	79.10% +/- 3.24	92.89%	37.49%	94.64%	67.69%	8.26%	53.4%	0.48	(interpretation: either distinct or same species)
B. methylotrophicus		YJ11-1-4	CP011347.1	79.40% +/- 3.71	55.50% +/- 2.73	76.80% +/- 3.30	90.37%	36.73%	91.79%	59.73%	8.06%	45.19%	0.34	(interpretation: either distinct or same species)
B.subtilis		ATCC 19217	CP009749.1	79.80% +/- 3.69	55.60% +/- 2.73	77.30% +/- 3.29	90.88%	37.02%	92.4%	61.21%	8.14%	46.7%	0.36	(interpretation: either distinct or same species)
Bacillus sp.		5B6	AJST01000001	83.80% +/- 3.49	55.40% +/- 2.73	80.50% +/- 3.20	94.19%	36.34%	95.85%	72.39%	7.96%	58.17%	0.56	(interpretation: either distinct or same species)
B.amyloliquefaciens		SQR9	CP006890.1	77.00% +/- 3.77	55.60% +/- 2.73	74.90% +/- 3.33	87.48%	36.98%	88.31%	52.15%	8.13%	38.33%	0.02	(interpretation: either distinct or same species)
B.amyloliquefaciens	plantarum	NJN6	CP007165.1	82.30% +/- 3.58	55.30% +/- 2.72	79.20% +/- 3.24	93.08%	35.93%	94.69%	68.33%	7.85%	53.6%	0.47	(interpretation: either distinct or same species)
B. amyloliquefaciens	plantarum	LFB112	NC_023073.1	82.40% +/- 3.57	55.60% +/- 2.73	79.40% +/- 3.23	93.17%	37.03%	94.89%	68.68%	8.14%	54.31%	0.57	(interpretation: either distinct or same species)
B. methylotrophicus		JJ-D34	CP011346.1	79.90% +/- 3.69	55.30% +/- 2.73	77.20% +/- 3.29	90.89%	36.05%	92.3%	61.25%	7.88%	46.44%	0.16	(interpretation: either distinct or same species)
B.amyloliquefaciens		L-S60	CP011278.1	83.50% +/- 3.51	55.30% +/- 2.73	80.30% +/- 3.20	94.01%	36.18%	95.67%	71.73%	7.91%	57.38%	0.58	(interpretation: either distinct or same species)
B.amyloliquefaciens		L-H15	CP010556.1	83.50% +/- 3.51	55.40% +/- 2.73	80.30% +/- 3.20	94.02%	36.26%	95.68%	71.75%	7.94%	57.42%	0.58	(interpretation: either distinct or same species)
		M27	AMPK01000000	83.90% +/- 3.48	55.50% +/- 2.73	80.60% +/- 3.19	94.28%	36.56%	95.95%	72.75%	8.02%	58.64%	0.55	(interpretation: either distinct or same species)
B.subtilis		B-1	CP009684.1	82.30% +/- 3.58	55.20% +/- 2.72	79.20% +/- 3.24	93.1%	35.73%	94.7%	68.43%	7.8%	53.64%	0.42	(interpretation: either distinct or same species)
Bacillus sp.		Co1-6	CVPA01000001.1	83.70% +/- 3.50	55.40% +/- 2.73	80.40% +/- 3.20	94.12%	36.54%	95.8%	72.15%	8.01%	57.96%	0.54	(interpretation: either distinct or same species)
Bacillus	velezensis	KCTC13012T	LHCC00000000	79.40% +/- 3.71	55.50% +/- 2.73	76.90% +/- 3.30	90.4%	36.82%	91.84%	59.83%	8.08%	45.31%	0.24	(interpretation: either distinct or same species)
B. amyloliquefaciens	plantarum	YAU_B9601_Y2	NC_017061	75.80% +/- 3.79	55.90% +/- 2.74	74.00% +/- 3.34	85.87%	38.05%	86.44%	48.51%	8.42%	35.49%	0.23	(interpretation: either distinct or same species)
Bacillus sp.		BH072	CP009938.1	79.60% +/- 3.70	56.00% +/- 2.74	77.20% +/- 3.29	90.63%	38.47%	92.3%	60.49%	8.53%	46.44%	0.28	(interpretation: either distinct or same species)
B. amyloliquefaciens	plantarum	CAU_B946	NC_016784	83.60% +/- 3.50	55.30% +/- 2.73	80.30% +/- 3.20	94.07%	36.15%	95.72%	71.96%	7.91%	57.62%	0.42	(interpretation: either distinct or same species)
		NKYL29	JPYY01000000	79.20% +/- 3.71	55.60% +/- 2.73	76.80% +/- 3.30	90.22%	37.13%	91.66%	59.3%	8.17%	44.9%	0.25	(interpretation: either distinct or same species)
		Lx-11	AUNG00000000	82.30% +/- 3.58	55.10% +/- 2.72	79.20% +/- 3.24	93.09%	35.18%	94.65%	68.39%	7.66%	53.43%	0.34	(interpretation: either distinct or same species)
B. methylotrophicus		KACC13105T	NZ_AQGM00000000.1	81.80% +/- 3.61	55.20% +/- 2.72	78.80% +/- 3.25	92.67%	35.8%	94.25%	66.93%	7.82%	52.08%	0.08	(interpretation: either distinct or same species)
		X1	JQNZ01000000	82.30% +/- 3.58	55.30% +/- 2.73	79.20% +/- 3.24	93.1%	36.12%	94.73%	68.41%	7.9%	53.74%	0.41	(interpretation: either distinct or same species)
		B-1895	JMEG01000000	77.40% +/- 3.76	55.80% +/- 2.73	75.30% +/- 3.3	0.88	37.69%	89.07%	53.4%	8.32%	39.64%	0.06	(interpretation: either distinct or same species)
		DC-12	AMQI01000000	82.20% +/- 3.59	56.20% +/- 2.74	79.40% +/- 3.23	93.02%	39.17%	94.91%	68.15%	8.73%	54.4%	0.00	(interpretation: either distinct or same species)
		SK19.001	AOFO01000000	80.40% +/- 3.67	56.50% +/- 2.75	78.00% +/- 3.27	91.44%	40.14%	93.37%	62.95%	0.09	49.35%	0.09	(interpretation: either distinct or same species)
B. amyloliquefaciens subsp. amyloliquefaciens
B.subtilis		ATCC 13952	CP009748.1	92.50% +/- 2.46	95.40% +/- 1.32	95.00% +/- 1.64	98.05%	97.29%	99.84%	89.54%	73.33%	93.67%	0.26	(interpretation: either distinct or same species)
B. amyloliquefaciens		LL3	NC_017190.1	95.70% +/- 1.73	96.40% +/- 1.12	97.40% +/- 1.06	98.81%	97.52%	99.92%	93.53%	74.76%	96.22%	0.38	(interpretation: either distinct or same species)
B. amyloliquefaciens		TA208	NC_017188.1	93.90% +/- 2.18	95.20% +/- 1.36	96.00% +/- 1.42	98.41%	97.25%	99.88%	91.4%	73.05%	94.79%	0.26	(interpretation: either distinct or same species)
B. amyloliquefaciens		XH7	NC_017191.1	93.90% +/- 2.18	95.40% +/- 1.33	96.00% +/- 1.42	98.41%	97.29%	99.88%	91.4%	73.3%	94.82%	0.26	(interpretation: either distinct or same species)
B. amyloliquefaciens		CMW1	BBLH01000000	86.00% +/- 3.32	84.70% +/- 2.56	88.60% +/- 2.62	95.52%	93.59%	99.21%	77.74%	56.42%	82.5%	0.13	(interpretation: either distinct or same species)
B. amyloliquefaciens		DSM7	FN597644.1	100% +/- 0.00	100% +/- 0.00	100% +/- 0.00	99.62%	98.3%	99.99%	97.94%	80.34%	98.93%	0.00	(interpretation: either distinct or same species)
B.siamensis
B.siamensis		KCTC13613T	AJVF01000000	82.00% +/- 3.60	54.70% +/- 2.71	78.80% +/- 3.25	92.83%	34.01%	94.25%	67.47%	7.35%	52.08%	0.25	(interpretation: either distinct or same species)
B.vanillea		XY18	LAGT00000000	80.10% +/- 3.68	55.00% +/- 2.72	77.30% +/- 3.29	91.12%	35.00%	92.44%	61.94%	7.61%	46.79%	0.24	(interpretation: either distinct or same species)
		JJC33M	JTJG01000000	78.70% +/- 3.73	54.30% +/- 2.71	75.90% +/- 3.32	89.66%	32.45%	90.32%	57.72%	6.97%	41.99%	0.40	(interpretation: either distinct or same species)
B.subtilis
B.subtilis		HJ5	NZ_CP007173.1	31.20% +/- 3.49	20.80% +/- 2.33	27.50% +/- 3.01	0.14%	0	0	0.01%	0	0
B.subtilis	subtilis	168	NC_000964.3	31.40% +/- 3.49	20.90% +/- 2.33	27.70% +/- 3.01	0.14%	0	0	0.02%	0	0	2;57	interpretation: distinct species
B.subtilis		BAB 1	NC_020832.1	30.80% +/- 3.49	20.90% +/- 2.33	27.30% +/- 3.01	0.12%	0	0	0.01%	0	0
B.subtilis		XF 1	CP004019.1	31.20% +/- 3.49	20.80% +/- 2.33	27.50% +/- 3.01	0.14%	0	0	0.01%	0	0

## Sheet: KCTC13613
species	subspecies	strain	accession	DDH estimate (GLM based)			Probability that DDH > 70%			Probability that DDH > 79%			Difference in % G+C
				1	2	3	1	2	3	1	2	3
query
B.siamensis		KCTC13613T	AJVF01000000
reference
Bacillus methylotrophicus		W2	JOKF01000000	89.10% +/- 2.99	56.70% +/- 2.75	85.30% +/- 2.93	96.93%	40.97%	98.4%	84.04%	9.24%	73.77%	0.11
Bacillus amyloliquefaciens plantarum		GR4-5	JYGH01000000	84.20% +/- 3.46	56.40% +/- 2.75	81.20% +/- 3.17	94.48%	39.91%	96.36%	73.53%	8.94%	60.53%	0.22
B. amyloliquefaciens	plantarum	UCMB5033	NC_022075.1	86.80% +/- 3.24	56.90% +/- 2.75	83.50% +/- 3.05	95.96%	41.63%	97.69%	79.62%	9.43%	68.25%	0.15
B.subtilis		Bs-916	CP009611.1	89.40% +/- 2.94	56.80% +/- 2.75	85.70% +/- 2.90	97.08%	41.41%	98.51%	84.71%	9.37%	74.79%	0.19
B. methylotrophicus		JS25R	NZ_CP009679.1	87.90% +/- 3.13	56.80% +/- 2.75	84.30% +/- 2.99	96.45%	41.34%	98.05%	81.8%	9.35%	70.93%	0.07
Bacillus subtilis		SPZ1	AQGM00000000	82.70% +/- 3.56	56.50% +/- 2.75	79.90% +/- 3.22	93.37%	40.22%	95.34%	69.38%	9.02%	56.03%	0.33
Paenibacillus	polymyxa	ATCC12321	ARYD01000000	82.60% +/- 3.56	56.50% +/- 2.75	79.90% +/- 3.22	93.36%	40.18%	95.32%	69.34%	9.01%	55.97%	0.33
		Bs006	LJAU01000000	83.10% +/- 3.54	56.20% +/- 2.74	80.10% +/- 3.21	93.68%	39.07%	95.55%	70.49%	8.7%	56.89%	0.50
		916	AFSU00000000	89.00% +/- 2.99	56.60% +/- 2.75	85.20% +/- 2.93	96.92%	40.64%	98.38%	83.98%	9.14%	73.61%	0.07
Bacillus methylotrophicus		B26	NZ_LGAT00000000	89.90% +/- 2.88	57.00% +/- 2.76	86.10% +/- 2.87	97.24%	41.85%	98.63%	85.5%	9.5%	75.96%	0.29
		OB9	NZ_LGAU00000000	90.00% +/- 2.85	56.90% +/- 2.76	86.20% +/- 2.85	97.3%	41.81%	98.67%	85.8%	9.48%	76.35%	0.31
B.amyloliquefaciens	plantarum	NAU_B3	NC_022530.1	84.20% +/- 3.46	56.80% +/- 2.75	81.30% +/- 3.16	94.49%	41.45%	96.45%	73.55%	9.38%	60.99%	0.34
B.amyloliquefaciens	plantarum	TrigoCor1448	CP007244.1	90.10% +/- 2.85	56.60% +/- 2.75	86.10% +/- 2.86	97.3%	40.57%	98.65%	85.81%	9.12%	76.09%	0.20
		EGD-AQ14	AVQH01000000	82.40% +/- 3.58	56.40% +/- 2.75	79.60% +/- 3.23	93.15%	40.04%	95.1%	68.57%	8.97%	55.11%	0.62
		XK-4-1	LJDI00000000	89.20% +/- 2.97	56.50% +/- 2.75	85.40% +/- 2.92	0.97	40.38%	98.43%	84.33%	9.07%	74.02%	0.07
		629	NZ_LGYP00000000.1	90.30% +/- 2.82	56.80% +/- 2.75	86.40% +/- 2.84	97.39%	41.2%	98.72%	86.21%	9.31%	76.79%	0.26
Bacillus sp.		UNC69MF	JQKM01000000	89.10% +/- 2.98	56.60% +/- 2.75	85.30% +/- 2.93	96.95%	40.47%	98.39%	84.09%	9.09%	73.73%	0.14
B.amyloliquefaciens	plantarum	FZB42T	NC_009725	89.00% +/- 3.00	56.80% +/- 2.75	85.30% +/- 2.93	96.91%	41.29%	98.39%	83.92%	9.33%	73.69%	0.14
B. amyloliquefaciens	plantarum	CC178	NC_022653.1	89.00% +/- 2.99	56.80% +/- 2.75	85.30% +/- 2.93	96.92%	41.21%	98.39%	83.98%	9.31%	73.75%	0.13
		AP183	JXAM01000000	88.30% +/- 3.08	56.60% +/- 2.75	84.60% +/- 2.97	96.64%	40.58%	98.17%	82.66%	9.13%	71.84%	0.05
B.amyloliquefaciens	amyloliquefaciens	KHG19	CP007242.1	89.90% +/- 2.88	57.10% +/- 2.76	86.10% +/- 2.86	97.24%	42.39%	98.64%	85.5%	9.66%	76.07%	0.29
B. amyloliquefaciens	plantarum	UCMB5036	NC_020410	90.90% +/- 2.73	56.90% +/- 2.75	86.90% +/- 2.80	97.58%	41.51%	98.85%	87.17%	9.4%	78.2%	0.26
		HB-26	AUWK01000000	87.80% +/- 3.13	56.60% +/- 2.75	84.30% +/- 3.00	96.43%	40.7%	98.02%	81.72%	9.16%	70.65%	0.10
		AH159-1	JFBZ01000000	87.20% +/- 3.20	56.70% +/- 2.75	83.80% +/- 3.03	96.16%	40.97%	97.82%	80.48%	9.24%	69.15%	0.12
B.amyloliquefaciens	plantarum	AS43.3	NC_019842	89.60% +/- 2.92	56.80% +/- 2.75	85.80% +/- 2.89	97.14%	41.22%	98.55%	85.02%	9.31%	75.15%	0.25
B. amyloliquefaciens	plantarum	UCMB5113	NC_022081.1	90.20% +/- 2.83	57.10% +/- 2.76	86.40% +/- 2.84	97.35%	42.29%	98.72%	86.03%	9.63%	76.78%	0.37
B.amyloliquefaciens	plantarum	IT45	NC_020272.1	89.30% +/- 2.96	57.00% +/- 2.76	85.60% +/- 2.91	97.02%	41.98%	98.48%	84.43%	9.53%	74.54%	0.28
		UASWS BA1	AWQY01000000	89.30% +/- 2.96	57.00% +/- 2.76	85.60% +/- 2.91	97.02%	41.95%	98.48%	84.43%	9.52%	74.53%	0.29
B.subtilis		GB03*	AYTJ00000000.1	90.80% +/- 2.75	56.50% +/- 2.75	86.70% +/- 2.81	97.55%	40.07%	98.8%	0.87	8.98%	77.65%	0.22
Bacillus sp.		Pc3	CP010406.1	89.20% +/- 2.97	56.70% +/- 2.75	85.40% +/- 2.92	96.98%	41.09%	98.43%	84.27%	9.27%	74.11%	0.14
B.amyloliquefaciens		TF28	NZ_KN723307	87.80% +/- 3.14	56.50% +/- 2.75	84.10% +/- 3.01	96.39%	40.07%	97.97%	81.55%	8.98%	70.28%	0.05
B.amyloliquefaciens		G341	CP011686.1	87.20% +/- 3.20	57.00% +/- 2.76	83.80% +/- 3.03	96.14%	41.92%	97.84%	80.42%	9.52%	69.32%	0.16
		EBL11	JCOC01000000	89.30% +/- 2.95	56.80% +/- 2.75	85.60% +/- 2.91	97.05%	41.27%	98.48%	84.58%	9.33%	74.56%	0.13
		LPL-K103	JXAT01000000	89.10% +/- 2.98	56.80% +/- 2.75	85.40% +/- 2.92	96.96%	41.27%	98.42%	84.17%	9.33%	74.02%	0.23
B. methylotrophicus		YJ11-1-4	CP011347.1	86.70% +/- 3.25	56.70% +/- 2.75	83.30% +/- 3.06	95.89%	41.05%	97.61%	79.32%	9.26%	67.72%	0.08
B.subtilis		ATCC 19217	CP009749.1	87.50% +/- 3.17	56.70% +/- 2.75	84.00% +/- 3.02	96.26%	40.98%	97.89%	80.93%	9.24%	69.72%	0.11
Bacillus sp.		5B6	AJST01000001	90.90% +/- 2.73	56.60% +/- 2.75	86.80% +/- 2.80	97.58%	40.69%	98.83%	87.15%	9.16%	0.78	0.31
B.amyloliquefaciens		SQR9	CP006890.1	83.90% +/- 3.48	56.70% +/- 2.75	80.90% +/- 3.1	94.23%	40.91%	96.19%	72.57%	9.22%	59.73%	0.24
B.amyloliquefaciens	plantarum	NJN6	CP007165.1	86.70% +/- 3.25	57.00% +/- 2.76	83.40% +/- 3.05	95.91%	42.11%	97.67%	79.4%	9.57%	68.1%	0.22
B. amyloliquefaciens	plantarum	LFB112	NC_023073.1	89.40% +/- 2.94	57.10% +/- 2.76	85.70% +/- 2.89	97.09%	42.21%	98.53%	84.76%	9.6%	75.03%	0.32
B. methylotrophicus		JJ-D34	CP011346.1	86.10% +/- 3.30	56.90% +/- 2.75	82.90% +/- 3.08	95.6%	41.69%	97.4%	78.06%	9.45%	66.35%	0.10
B.amyloliquefaciens		L-S60	CP011278.1	90.00% +/- 2.85	56.80% +/- 2.75	86.20% +/- 2.86	97.3%	41.23%	98.66%	85.79%	9.31%	76.21%	0.33
B.amyloliquefaciens		L-H15	CP010556.1	90.00% +/- 2.86	56.80% +/- 2.75	86.10% +/- 2.86	97.28%	41.2%	98.64%	85.68%	9.3%	76.06%	0.32
		M27	AMPK01000000	90.50% +/- 2.79	56.70% +/- 2.75	86.50% +/- 2.83	97.46%	40.87%	98.75%	86.54%	9.21%	77.18%	0.29
B.subtilis		B-1	CP009684.1	89.10% +/- 2.98	56.70% +/- 2.75	85.40% +/- 2.92	96.96%	40.87%	98.41%	84.16%	9.21%	73.92%	0.17
Bacillus sp.		Co1-6	CVPA01000001.1	90.50% +/- 2.79	56.90% +/- 2.75	86.60% +/- 2.82	97.46%	41.62%	98.77%	86.56%	9.43%	77.37%	0.28
Bacillus	velezensis	KCTC13012T	LHCC00000000	86.00% +/- 3.32	56.70% +/- 2.75	82.70% +/- 3.09	95.51%	40.98%	97.3%	77.71%	9.24%	65.73%	0.01
B. amyloliquefaciens	plantarum	YAU_B9601_Y2	NC_017061	81.50% +/- 3.62	56.80% +/- 2.75	79.00% +/- 3.25	92.45%	41.13%	94.5%	66.19%	9.28%	52.93%	0.48
Bacillus sp.		BH072	CP009938.1	85.90% +/- 3.33	56.80% +/- 2.75	82.70% +/- 3.10	95.47%	41.14%	97.27%	77.51%	9.29%	65.53%	0.03
B. amyloliquefaciens	plantarum	CAU_B946	NC_016784	88.90% +/- 3.01	56.80% +/- 2.75	85.20% +/- 2.94	96.85%	41.24%	98.35%	83.67%	9.32%	73.34%	0.17
		NKYL29	JPYY01000000	86.50% +/- 3.27	56.60% +/- 2.75	83.10% +/- 3.07	95.78%	40.53%	97.5%	78.84%	9.11%	66.98%	0.01
		Lx-11	AUNG00000000	89.90% +/- 2.87	56.50% +/- 2.75	86.00% +/- 2.87	97.26%	40.31%	98.61%	85.6%	9.05%	75.74%	0.08
B. methylotrophicus		KACC13105T	NZ_AQGM00000000.1	82.70% +/- 3.56	56.50% +/- 2.75	79.90% +/- 3.22	93.37%	40.22%	95.34%	69.38%	9.02%	56.03%	0.33
		X1	JQNZ01000000	90.10% +/- 2.85	56.60% +/- 2.75	86.10% +/- 2.86	97.3%	40.75%	98.65%	85.81%	9.17%	76.13%	0.15
		B-1895	JMEG01000000	85.30% +/- 3.38	57.00% +/- 2.76	82.20% +/- 3.12	95.12%	41.94%	97.02%	76.06%	9.52%	64.03%	0.19
		DC-12	AMQI01000000	83.60% +/- 3.50	56.50% +/- 2.75	80.70% +/- 3.19	94.09%	40.08%	0.96	72.01%	8.98%	58.87%	0.26
		SK19.001	AOFO01000000	85.30% +/- 3.38	56.70% +/- 2.75	82.10% +/- 3.12	95.13%	41.05%	96.98%	76.1%	9.26%	63.83%	0.16
B. amyloliquefaciens subsp. amyloliquefaciens
B.subtilis		ATCC 13952	CP009748.1	82.70% +/- 3.56	54.70% +/- 2.71	79.40% +/- 3.23	93.42%	33.84%	94.88%	69.57%	7.31%	54.27%	0.52
B. amyloliquefaciens		LL3	NC_017190.1	81.50% +/- 3.62	54.40% +/- 2.71	78.20% +/- 3.27	92.39%	32.85%	93.65%	65.99%	7.06%	50.16%	0.63
B. amyloliquefaciens		TA208	NC_017188.1	83.90% +/- 3.48	54.60% +/- 2.71	80.30% +/- 3.20	94.27%	33.48%	95.73%	72.72%	7.22%	57.65%	0.51
B. amyloliquefaciens		XH7	NC_017191.1	84.00% +/- 3.47	54.60% +/- 2.71	80.50% +/- 3.20	94.35%	33.55%	95.82%	73.03%	7.24%	58.03%	0.51
B. amyloliquefaciens		CMW1	BBLH01000000	81.50% +/- 3.62	54.70% +/- 2.71	78.40% +/- 3.26	92.44%	34.02%	93.82%	66.14%	7.36%	50.7%	0.38
B. amyloliquefaciens		DSM7	FN597644.1	82.00% +/- 3.60	54.70% +/- 2.71	78.80% +/- 3.25	92.83%	34.01%	94.25%	67.47%	7.35%	52.08%	0.25
B.siamensis
B.siamensis		KCTC13613T	AJVF01000000	100% +/- 0.00	100% +/- 0.00	100% +/- 0.00	99.62%	98.3%	99.99%	97.94%	80.34%	98.93%	0.00
B.vanillea		XY18	LAGT00000000	96.80% +/- 1.42	91.20% +/- 1.97	97.60% +/- 1.00	99.02%	96.19%	99.93%	94.64%	67.18%	96.42%	0.01
		JJC33M	JTJG01000000	87.60% +/- 3.15	88.90% +/- 2.23	90.60% +/- 2.39	96.33%	95.39%	99.49%	81.28%	63.42%	86.6%	0.66
B.subtilis
B.subtilis	subtilis	168	NC_000964.3	31.40% +/- 3.49	20.70% +/- 2.33	27.60% +/- 3.01	0.14%	0	0	0.02%	0	0	2;82

## Sheet: FZB42
query				DDH estimate (GLM based)			Probability that DDH > 70%			Probability that DDH > 79%			G+C
species	subspecies	strain	accession	1	2	3	1	2	3	1	2	3
B.amyloliquefaciens	plantarum	FZB42	NC_009725
reference
B.amyloliquefaciens plantarum(methylotrophicus)
		W2	JOKF01000000	94.80% +/- 1.97	88.10% +/- 2.30	95.80% +/- 1.46	98.62%	95.11%	99.87%	92.51%	62.21%	94.6%	0.03	interpretation: either distinct or same species
		GR4-5	JYGH01000000	90.00% +/- 2.86	86.00% +/- 2.47	92.00% +/- 2.19	97.28%	94.22%	99.63%	85.71%	58.67%	89.17%	0.36	interpretation: either distinct or same species
B. amyloliquefaciens	plantarum	UCMB5033	NC_022075.1	93.80% +/- 2.20	90.50% +/- 2.05	95.40% +/- 1.57	98.39% (via logistic regression)	95.97% (via logistic regression)	99.85% (via logistic regression)	91.28% (via logistic regression)	66.08% (via logistic regression)	94.07% (via logistic regression)		interpretation: either distinct or same species
B.subtilis		Bs-916	CP009611.1	96.00% +/- 1.66	90.40% +/- 2.06	96.90% +/- 1.18	98.87% (via logistic regression)	95.94% (via logistic regression)	99.91% (via logistic regression)	93.82% (via logistic regression)	65.95% (via logistic regression)	95.79% (via logistic regression)		interpretation: either distinct or same species
B. methylotrophicus		JS25R	NZ_CP009679.1	94.10% +/- 2.12	85.80% +/- 2.49	95.10% +/- 1.63	98.47% (via logistic regression)	94.12% (via logistic regression)	99.84% (via logistic regression)	91.72% (via logistic regression)	58.3% (via logistic regression)	93.68% (via logistic regression)		interpretation: either distinct or same species
		SPZ1	AQGM00000000	89.30% +/- 2.95	85.30% +/- 2.52	91.40% +/- 2.28	97.04%	93.87%	99.58%	84.55%	57.42%	88.08%	0.47	interpretation: either distinct or same species
		ATCC12321	ARYD01000000	89.30% +/- 2.95	85.30% +/- 2.52	91.40% +/- 2.29	97.04%	93.86%	99.58%	84.54%	57.38%	88.07%	0.47	interpretation: either distinct or same species
		Bs006	LJAU01000000	89.10% +/- 2.99	88.30% +/- 2.28	91.60% +/- 2.25	96.94%	95.2%	99.6%	84.06%	62.58%	88.51%	0.64	interpretation: either distinct or same species
		916	AFSU00000000	94.70% +/- 1.99	90.30% +/- 2.07	96.00% +/- 1.42	98.6%	95.91%	99.88%	92.39%	65.81%	94.81%	0.07	interpretation: either distinct or same species
		B26	NZ_LGAT00000000	96.20% +/- 1.61	90.50% +/- 2.05	97.10% +/- 1.15	98.9%	95.97%	99.91%	94.01%	66.08%	95.92%	0.15	interpretation: either distinct or same species
		OB9	NZ_LGAU00000000	96.30% +/- 1.57	90.50% +/- 2.05	97.10% +/- 1.12	98.93%	95.97%	99.92%	94.15%	66.06%	96.02%	0.17	interpretation: either distinct or same species
B.amyloliquefaciens	plantarum	NAU_B3	NC_022530.1	90.80% +/- 2.74	85.80% +/- 2.49	92.60% +/- 2.10	97.56% (via logistic regression)	94.1% (via logistic regression)	99.68% (via logistic regression)	87.06% (via logistic regression)	58.22% (via logistic regression)	90.14% (via logistic regression)		interpretation: either distinct or same species
B.amyloliquefaciens	plantarum	TrigoCor1448	CP007244.1	96.80% +/- 1.42	91.60% +/- 1.92	97.60% +/- 0.99	99.02% (via logistic regression)	96.29% (via logistic regression)	99.93% (via logistic regression)	94.66% (via logistic regression)	67.69% (via logistic regression)	96.46% (via logistic regression)		interpretation: either distinct or same species
		EGD-AQ14	AVQH01000000	87.60% +/- 3.16	85.40% +/- 2.51	90.00% +/- 2.46	96.32%	93.94%	99.42%	81.22%	57.67%	85.52%	0.76	interpretation: either distinct or same species
		XK-4-1	LJDI00000000	94.50% +/- 2.04	87.00% +/- 2.39	95.50% +/- 1.54	98.56%	94.66%	99.86%	92.16%	60.38%	94.19%	0.07	interpretation: either distinct or same species
		629	NZ_LGYP00000000.1	98.30% +/- 0.90	94.20% +/- 1.54	98.80% +/- 0.60	99.27%	97.01%	99.96%	96.05%	71.62%	97.55%	0.12	interpretation: either distinct or same species
		UNC69MF	JQKM01000000	95.80% +/- 1.70	90.50% +/- 2.06	96.80% +/- 1.21	98.83%	95.95%	99.91%	93.65%	66.01%	95.68%	0.00	interpretation: either distinct or same species
		FZB42T	NC_009725	100% +/- 0.00	100% +/- 0.00	100% +/- 0.00	99.62%	98.3%	99.99%	97.94%	80.34%	98.93%	0.00	interpretation: either distinct or same species
B. amyloliquefaciens	plantarum	CC178	NC_022653.1	100% +/- 0.00	100% +/- 0.02	100% +/- 0.00	99.61% (via logistic regression)	98.29% (via logistic regression)	99.99% (via logistic regression)	97.92% (via logistic regression)	80.25% (via logistic regression)	98.92% (via logistic regression)		interpretation: either distinct or same species
		AP183	JXAM01000000	94.40% +/- 2.06	91.30% +/- 1.96	95.90% +/- 1.44	98.54%	96.21%	99.88%	92.06%	67.26%	94.7%	0.09	interpretation: either distinct or same species
B.amyloliquefaciens	amyloliquefaciens	KHG19	CP007242.1	95.40% +/- 1.83	90.50% +/- 2.06	96.50% +/- 1.30	98.74% (via logistic regression)	95.96% (via logistic regression)	99.9% (via logistic regression)	93.14% (via logistic regression)	66.03% (via logistic regression)	95.33% (via logistic regression)		interpretation: either distinct or same species
B. amyloliquefaciens	plantarum	UCMB5036	NC_020410	96.50% +/- 1.51	89.00% +/- 2.21	97.10% +/- 1.12	98.97% (via logistic regression)	95.45% (via logistic regression)	99.92% (via logistic regression)	94.36% (via logistic regression)	63.68% (via logistic regression)	96.02% (via logistic regression)		interpretation: either distinct or same species
		HB-26	AUWK01000000	94.00% +/- 2.15	88.80% +/- 2.24	95.30% +/- 1.57	98.44%	95.37%	99.85%	91.56%	63.32%	94.02%	0.04	interpretation: either distinct or same species
		AH159-1	JFBZ01000000	91.50% +/- 2.63	79.90% +/- 2.79	92.20% +/- 2.15	97.78%	90.52%	99.66%	88.16%	47.59%	89.61%	0.02	interpretation: either distinct or same species
B.amyloliquefaciens	plantarum	AS433	NC_019842	95.70% +/- 1.74	91.40% +/- 1.95	96.80% +/- 1.21	98.81% (via logistic regression)	96.23% (via logistic regression)	99.91% (via logistic regression)	93.5% (via logistic regression)	67.38% (via logistic regression)	95.67% (via logistic regression)		interpretation: either distinct or same species
B. amyloliquefaciens	plantarum	UCMB5113	NC_022081.1	96.20% +/- 1.60	90.50% +/- 2.05	97.10% +/- 1.14	98.91% (via logistic regression)	95.97% (via logistic regression)	99.92% (via logistic regression)	94.03% (via logistic regression)	66.11% (via logistic regression)	95.94% (via logistic regression)		interpretation: either distinct or same species
B.amyloliquefaciens	plantarum	IT45	NC_020272.1	93.80% +/- 2.19	80.50% +/- 2.77	94.10% +/- 1.83	98.4%	90.97% (via logistic regression)	99.79%	91.34% (via logistic regression)	48.72% (via logistic regression)	92.45%		interpretation: either distinct or same species
		UASWS BA1	AWQY01000000	93.80% +/- 2.19	80.50% +/- 2.77	94.10% +/- 1.83	98.4%	90.95%	99.79%	91.33%	48.67%	92.45%	0.15	interpretation: either distinct or same species
		GB03*	AYTJ00000000.1	96.70% +/- 1.45	86.00% +/- 2.47	97.00% +/- 1.18	0.99	94.19%	99.91%	94.54%	58.57%	95.82%	0.08	interpretation: either distinct or same species
Bacillus sp.		Pc3	CP010406.1	95.20% +/- 1.88	88.40% +/- 2.27	96.10% +/- 1.39	98.7% (via logistic regression)	95.22% (via logistic regression)	99.88% (via logistic regression)	92.94% (via logistic regression)	62.68% (via logistic regression)	94.94% (via logistic regression)		interpretation: either distinct or same species
		TF28	NZ_KN723307	94.10% +/- 2.14	88.80% +/- 2.23	95.40% +/- 1.57	98.46%	95.37%	99.85%	91.63%	63.32%	94.06%	0.09	interpretation: either distinct or same species
B.amyloliquefaciens		G341	CP011686.1	94.70% +/- 1.99	90.40% +/- 2.06	96.00% +/- 1.41	98.6% (via logistic regression)	95.94% (via logistic regression)	99.88% (via logistic regression)	92.41% (via logistic regression)	65.92% (via logistic regression)	94.83% (via logistic regression)		interpretation: either distinct or same species
		EBL11	JCOC01000000	96.80% +/- 1.41	90.60% +/- 2.04	97.50% +/- 1.01	99.02%	96.01%	99.93%	94.68%	66.26%	96.39%	0.01	interpretation: either distinct or same species
		LPL-K103	JXAT01000000	96.40% +/- 1.55	89.80% +/- 2.13	97.10% +/- 1.13	98.94%	95.73%	99.92%	94.21%	64.94%	95.99%	0.08	interpretation: either distinct or same species
B. methylotrophicus		YJ11-1-4	CP011347.1	94.20% +/- 2.10	86.80% +/- 2.41	95.30% +/- 1.59	98.5% (via logistic regression)	94.57% (via logistic regression)	99.85% (via logistic regression)	91.85% (via logistic regression)	60.01% (via logistic regression)	93.93% (via logistic regression)		interpretation: either distinct or same species
B.subtilis		ATCC 19217	CP009749.1	94.70% +/- 2.00	87.40% +/- 2.36	95.70% +/- 1.50	98.6% (via logistic regression)	94.84% (via logistic regression)	99.86% (via logistic regression)	92.37% (via logistic regression)	61.09% (via logistic regression)	94.4% (via logistic regression)		interpretation: either distinct or same species
Bacillus sp.		5B6	AJST01000001	96.70% +/- 1.44	86.10% +/- 2.46	97.00% +/- 1.16	99.01% (via logistic regression)	94.26% (via logistic regression)	99.91% (via logistic regression)	94.58% (via logistic regression)	58.84% (via logistic regression)	95.87% (via logistic regression)		interpretation: either distinct or same species
B.amyloliquefaciens		SQR9	CP006890.1	91.50% +/- 2.62	86.80% +/- 2.41	93.30% +/- 1.98	97.79% (via logistic regression)	94.59% (via logistic regression)	99.74% (via logistic regression)	88.19% (via logistic regression)	60.08% (via logistic regression)	91.23% (via logistic regression)		interpretation: either distinct or same species
B.amyloliquefaciens	plantarum	NJN6	CP007165.1	90.80% +/- 2.75	80.50% +/- 2.77	91.70% +/- 2.23	97.54% (via logistic regression)	90.94% (via logistic regression)	99.61% (via logistic regression)	86.97% (via logistic regression)	48.64% (via logistic regression)	88.74% (via logistic regression)		interpretation: either distinct or same species
B. amyloliquefaciens	plantarum	LFB112	NC_023073.1	93.30% +/- 2.29	80.30% +/- 2.77	93.70% +/- 1.90	98.28% (via logistic regression)	90.83% (via logistic regression)	99.76% (via logistic regression)	90.7% (via logistic regression)	48.36% (via logistic regression)	91.87% (via logistic regression)		interpretation: either distinct or same species
B. methylotrophicus		JJ-D34	CP011346.1	91.20% +/- 2.68	80.30% +/- 2.77	92.00% +/- 2.18	97.68% (via logistic regression)	90.81% (via logistic regression)	99.64% (via logistic regression)	87.65% (via logistic regression)	48.31% (via logistic regression)	89.27% (via logistic regression)		interpretation: either distinct or same species
B.amyloliquefaciens		L-S60	CP011278.1	94.50% +/- 2.03	80.30% +/- 2.78	94.60% +/- 1.72	98.56% (via logistic regression)	90.79% (via logistic regression)	99.82% (via logistic regression)	92.19% (via logistic regression)	48.26% (via logistic regression)	93.14% (via logistic regression)		interpretation: either distinct or same species
B.amyloliquefaciens		L-H15	CP010556.1	94.50% +/- 2.05	80.20% +/- 2.78	94.60% +/- 1.74	98.55% (via logistic regression)	90.75% (via logistic regression)	99.81% (via logistic regression)	92.12% (via logistic regression)	48.17% (via logistic regression)	93.07% (via logistic regression)		interpretation: either distinct or same species
		M27	AMPK01000000	94.40% +/- 2.05	80.40% +/- 2.77	94.60% +/- 1.73	98.54%	90.9%	99.81%	92.09%	48.55%	93.08%	0.15	interpretation: either distinct or same species
B.subtilis		B1	CP009684.1	94.30% +/- 2.09	79.90% +/- 2.79	94.40% +/- 1.77	98.51% (via logistic regression)	90.49% (via logistic regression)	99.8% (via logistic regression)	91.91% (via logistic regression)	47.53% (via logistic regression)	92.82% (via logistic regression)		interpretation: either distinct or same species
Bacillus sp.		Co1-6	CVPA00000000.1	94.40% +/- 2.07	80.30% +/- 2.77	94.50% +/- 1.75	98.52% (via logistic regression)	90.8% (via logistic regression)	99.81% (via logistic regression)	91.98% (via logistic regression)	48.3% (via logistic regression)	92.96% (via logistic regression)		interpretation: either distinct or same species
		KCTC13012T	LHCC00000000	91.30% +/- 2.66	85.80% +/- 2.48	93.00% +/- 2.03	97.73%	94.13%	99.71%	87.89%	58.33%	90.78%	0.15	interpretation: either distinct or same species
B. amyloliquefaciens	plantarum	YAU_B9601_Y2	NC_017061	88.40% +/- 3.07	85.70% +/- 2.49	90.70% +/- 2.38	96.66% (via logistic regression)	94.06% (via logistic regression)	99.5% (via logistic regression)	82.75% (via logistic regression)	58.07% (via logistic regression)	86.79% (via logistic regression)		interpretation: either distinct or same species
Bacillus sp.		BH072	CP009938.1	92.30% +/- 2.48	85.80% +/- 2.49	93.70% +/- 1.90	98.02% (via logistic regression)	94.11% (via logistic regression)	99.77% (via logistic regression)	89.38% (via logistic regression)	58.29% (via logistic regression)	91.91% (via logistic regression)		interpretation: either distinct or same species
B. amyloliquefaciens	plantarum	CAU_B946	NC_016784	93.30% +/- 2.30	80.20% +/- 2.78	93.70% +/- 1.91	98.27% (via logistic regression)	90.76% (via logistic regression)	99.76% (via logistic regression)	90.66% (via logistic regression)	48.19% (via logistic regression)	91.82% (via logistic regression)		interpretation: either distinct or same species
		NKYL29	JPYY01000000	93.00% +/- 2.35	85.50% +/- 2.51	94.20% +/- 1.81	98.2%	93.96%	99.79%	90.32%	57.73%	92.56%	0.15	interpretation: either distinct or same species
		Lx-11	AUNG00000000	95.60% +/- 1.78	85.20% +/- 2.53	96.00% +/- 1.41	98.78%	93.82%	99.88%	93.36%	57.24%	94.84%	0.06	interpretation: either distinct or same species
B. methylotrophicus		KACC13105 T	NZ_AQGM00000000.1	89.30% +/- 2.95	85.30% +/- 2.52	91.40% +/- 2.28	97.04%	93.87%	99.58%	84.55%	57.42%	88.08%	0.47	interpretation: either distinct or same species
		X1	JQNZ01000000	95.60% +/- 1.76	85.30% +/- 2.52	96.10% +/- 1.40	98.8%	93.87%	99.88%	93.43%	57.42%	94.91%	0.01	interpretation: either distinct or same species
		B-1895	JMEG01000000	89.40% +/- 2.94	80.50% +/- 2.77	90.70% +/- 2.38	97.08%	90.95%	99.5%	84.75%	48.66%	86.86%	0.33	interpretation: either distinct or same species
		DC-12	AMQI01000000	88.90% +/- 3.01	84.10% +/- 2.60	90.80% +/- 2.36	96.86%	93.24%	99.52%	83.71%	55.26%	87.08%	0.40	interpretation: either distinct or same species
		SK19.001	AOFO01000000	91.10% +/- 2.69	84.20% +/- 2.59	92.60% +/- 2.10	97.66%	93.29%	99.68%	87.56%	55.44%	90.16%	0.30	interpretation: either distinct or same species
B.amyloliquefaciens subsp. amyloliquefaciens
B. amyloliquefaciens	amyloliquefaciens	DSM7T	NC_014551.1	80.70% +/- 3.66	56.20% +/- 2.74	78.20% +/- 3.27	91.74% (via logistic regression)	39.01% (via logistic regression)	93.57% (via logistic regression)	63.87% (via logistic regression)	8.68% (via logistic regression)	49.93% (via logistic regression)	0.39	interpretation: either distinct or same species
B.subtilis		ATCC 13952	CP009748.1	80.00% +/- 3.69	55.80% +/- 2.73	77.50% +/- 3.29	91.07% (via logistic regression)	37.86% (via logistic regression)	92.71% (via logistic regression)	61.78% (via logistic regression)	8.37% (via logistic regression)	47.52% (via logistic regression)	0.66	interpretation: either distinct or same species
B. amyloliquefaciens	amyloliquefaciens	LL3	NC_017190.1	80.40% +/- 3.67	55.70% +/- 2.73	77.80% +/- 3.28	91.41% (via logistic regression)	37.34% (via logistic regression)	93.04% (via logistic regression)	62.84% (via logistic regression)	8.22% (via logistic regression)	48.4% (via logistic regression)	0.77	interpretation: either distinct or same species
B. amyloliquefaciens	amyloliquefaciens	TA208	NC_017188.1	81.60% +/- 3.62	55.70% +/- 2.73	78.70% +/- 3.26	92.48% (via logistic regression)	37.49% (via logistic regression)	94.21% (via logistic regression)	66.28% (via logistic regression)	8.27% (via logistic regression)	51.93% (via logistic regression)	0.65	interpretation: either distinct or same species
B. amyloliquefaciens	amyloliquefaciens	XH7	NC_017191.1	81.70% +/- 3.61	55.70% +/- 2.73	78.80% +/- 3.25	92.58% (via logistic regression)	37.48% (via logistic regression)	94.31% (via logistic regression)	66.63% (via logistic regression)	8.26% (via logistic regression)	52.28% (via logistic regression)	0.65	interpretation: either distinct or same species
		CMW1	BBLH01000000	83.70% +/- 3.49	56.00% +/- 2.74	80.60% +/- 3.19	94.14%	38.54%	95.95%	72.21%	8.55%	58.63%	0.52	interpretation: either distinct or same species
B. siamensis
B. siamensis		KCTC13613T	AJVF01000000	89.00% +/- 3.00	56.80% +/- 2.75	85.30% +/- 2.93	96.91%	41.29%	98.39%	83.92%	9.33%	73.69%	0.14	interpretation: either distinct or same species
B.vanillea		XY18T	LAGT00000000	88.00% +/- 3.11	56.80% +/- 2.75	84.50% +/- 2.99	96.5%	41.43%	98.1%	82.04%	9.37%	71.26%	0.15	interpretation: either distinct or same species
		JJC33M	JTJG01000000	80.60% +/- 3.66	55.80% +/- 2.73	78.00% +/- 3.28	91.63%	37.87%	93.34%	63.54%	8.37%	49.26%	0.80	interpretation: either distinct or same species
B.subtilis		HJ5	NZ_CP007173.1	34.40% +/- 3.46	29.50% +/- 3.02	29.60% +/- 3.02	0.38% (via logistic regression)	0% (via logistic regression)	0% (via logistic regression)	0.04% (via logistic regression)	0% (via logistic regression)	0.01% (via logistic regression)
B.subtilis	subtilis	168	NC_000964.3	33.40% +/- 3.47	20.90% +/- 2.33	29.00% +/- 3.01	0.28% (via logistic regression)	0% (via logistic regression)	0% (via logistic regression)	0.03% (via logistic regression)	0% (via logistic regression)	0% (via logistic regression)	2;96	interpretation: distinct species
B.subtilis		BAB 1	NC_020832.1	34.00% +/- 3.47	20.80% +/- 2.33	29.40% +/- 3.02	0.33% (via logistic regression)	0% (via logistic regression)	0% (via logistic regression)	0.04% (via logistic regression)	0% (via logistic regression)	0% (via logistic regression)

## Sheet: KCTC13012
species	subspecies	strain	accession	DDH estimate (GLM based)			Probability that DDH > 70%			Probability that DDH > 79%			Difference in % G+C
				1	2	3	1	2	3	1	2	3
query
Bacillus velezensis		KCTC13012T	LHCC00000000
reference
Bacillus methylotrophicus		W2	JOKF01000000	93.20% +/- 2.33	84.40% +/- 2.58	94.10% +/- 1.82	98.24%	93.4%	99.79%	90.49%	55.78%	92.5%	0.12	interpretation: either distinct or same species
Bacillus amyloliquefaciens	plantarum	GR4-5	JYGH01000000	88.00% +/- 3.12	84.90% +/- 2.54	90.30% +/- 2.43	96.49%	93.69%	99.45%	0.82	56.76%	85.97%	0.21	interpretation: either distinct or same species
B. amyloliquefaciens	plantarum	UCMB5033	NC_022075.1	88.80% +/- 3.01	85.80% +/- 2.49	91.10% +/- 2.33	96.85%	94.12%	99.54%	83.66%	58.29%	87.53%	0.14	interpretation: either distinct or same species
B.subtilis		Bs-916	CP009611.1	91.20% +/- 2.67	85.70% +/- 2.49	92.90% +/- 2.05	97.7%	94.09%	99.71%	87.75%	58.2%	90.66%	0.20	interpretation: either distinct or same species
B. methylotrophicus		JS25R	NZ_CP009679.1	97.00% +/- 1.37	93.20% +/- 1.70	97.80% +/- 0.91	99.05%	96.75%	99.94%	94.81%	70.13%	96.7%	0.08	interpretation: either distinct or same species
Bacillus subtilis		SPZ1	AQGM00000000	92.80% +/- 2.40	93.00% +/- 1.73	95.00% +/- 1.65	98.14%	96.69%	99.83%	89.99%	69.79%	93.58%	0.32	interpretation: either distinct or same species
Paenibacillus	polymyxa	ATCC12321	ARYD01000000	92.80% +/- 2.40	92.90% +/- 1.73	95.00% +/- 1.66	98.14%	96.69%	99.83%	89.96%	69.78%	93.56%	0.32	interpretation: either distinct or same species
		Bs006	LJAU01000000	87.80% +/- 3.14	84.70% +/- 2.56	90.10% +/- 2.46	96.41%	93.59%	99.43%	81.64%	56.42%	85.63%	0.49	interpretation: either distinct or same species
		916	AFSU00000000	90.80% +/- 2.74	85.70% +/- 2.50	92.60% +/- 2.10	97.57%	94.05%	99.68%	87.11%	58.05%	90.15%	0.08	interpretation: either distinct or same species
		B26	NZ_LGAT00000000	94.60% +/- 2.02	85.60% +/- 2.50	95.40% +/- 1.57	98.57%	94.03%	99.85%	92.25%	57.97%	94.05%	0.30	interpretation: either distinct or same species
		OB9	NZ_LGAU00000000	94.50% +/- 2.05	85.60% +/- 2.50	95.30% +/- 1.59	98.55%	94.04%	99.85%	92.1%	0.58	93.95%	0.32	interpretation: either distinct or same species
B.amyloliquefaciens	plantarum	NAU_B3	NC_022530.1	94.10% +/- 2.13	93.10% +/- 1.71	95.90% +/- 1.44	98.46%	96.74%	99.87%	91.68%	70.05%	94.69%	0.33	interpretation: either distinct or same species
B.amyloliquefaciens	plantarum	TrigoCor1448	CP007244.1	92.90% +/- 2.39	84.60% +/- 2.57	94.00% +/- 1.86	98.16%	93.52%	99.78%	90.09%	56.19%	92.23%	0.21	interpretation: either distinct or same species
		EGD-AQ14	AVQH01000000	92.30% +/- 2.50	92.90% +/- 1.74	94.60% +/- 1.73	0.98	96.67%	99.81%	89.25%	69.69%	93.08%	0.61	interpretation: either distinct or same species
		XK-4-1	LJDI00000000	91.60% +/- 2.61	84.00% +/- 2.60	92.90% +/- 2.04	97.82%	93.19%	99.71%	88.35%	55.11%	90.74%	0.08	interpretation: either distinct or same species
		629	NZ_LGYP00000000.1	92.80% +/- 2.40	85.30% +/- 2.52	94.00% +/- 1.85	98.14%	93.86%	99.78%	0.9	57.37%	92.28%	0.27	interpretation: either distinct or same species
Bacillus sp.		UNC69MF	JQKM01000000	91.80% +/- 2.58	85.30% +/- 2.52	93.30% +/- 1.98	97.87%	93.89%	99.73%	88.59%	57.49%	91.22%	0.15	interpretation: either distinct or same species
B.amyloliquefaciens	plantarum	FZB42T	NC_009725	91.30% +/- 2.66	85.80% +/- 2.48	93.00% +/- 2.03	97.73%	94.13%	99.71%	87.89%	58.33%	90.78%	0.15	interpretation: either distinct or same species
B. amyloliquefaciens	plantarum	CC178	NC_022653.1	91.40% +/- 2.65	85.80% +/- 2.48	93.00% +/- 2.03	97.75%	94.13%	99.72%	87.98%	58.33%	90.85%	0.14	interpretation: either distinct or same species
		AP183	JXAM01000000	91.40% +/- 2.64	84.20% +/- 2.59	92.80% +/- 2.06	97.76%	93.33%	99.7%	88.03%	55.54%	90.54%	0.07	interpretation: either distinct or same species
B.amyloliquefaciens	amyloliquefaciens	KHG19	CP007242.1	94.20% +/- 2.10	85.50% +/- 2.50	95.10% +/- 1.62	98.5%	93.99%	99.84%	91.85%	57.82%	93.74%	0.30	interpretation: either distinct or same species
B. amyloliquefaciens	plantarum	UCMB5036	NC_020410	93.40% +/- 2.27	84.60% +/- 2.56	94.40% +/- 1.77	98.3%	93.53%	99.8%	90.83%	56.24%	92.81%	0.27	interpretation: either distinct or same species
		HB-26	AUWK01000000	91.20% +/- 2.67	84.60% +/- 2.56	92.70% +/- 2.07	97.7%	93.53%	99.7%	87.73%	56.24%	90.39%	0.11	interpretation: either distinct or same species
		AH159-1	JFBZ01000000	90.80% +/- 2.74	79.30% +/- 2.81	91.60% +/- 2.25	97.57%	90.02%	99.6%	87.09%	46.42%	88.51%	0.13	interpretation: either distinct or same species
B.amyloliquefaciens	plantarum	AS43.3	NC_019842	91.70% +/- 2.59	84.60% +/- 2.56	93.10% +/- 2.01	97.85%	93.53%	99.72%	88.5%	56.24%	0.91	0.26	interpretation: either distinct or same species
B. amyloliquefaciens	plantarum	UCMB5113	NC_022081.1	93.00% +/- 2.36	85.70% +/- 2.49	94.20% +/- 1.81	98.19%	94.06%	99.79%	90.24%	58.11%	92.54%	0.38	interpretation: either distinct or same species
B.amyloliquefaciens	plantarum	IT45	NC_020272.1	93.00% +/- 2.36	79.90% +/- 2.79	93.40% +/- 1.96	98.19%	90.5%	99.74%	90.24%	47.55%	91.39%	0.30	interpretation: either distinct or same species
		UASWS BA1	AWQY01000000	93.10% +/- 2.35	79.90% +/- 2.79	93.40% +/- 1.95	98.21%	90.49%	99.75%	90.34%	47.53%	91.47%	0.30	interpretation: either distinct or same species
		GB03*	AYTJ00000000.1	94.40% +/- 2.05	84.80% +/- 2.55	95.20% +/- 1.61	98.54%	93.61%	99.84%	92.09%	56.5%	93.81%	0.23	interpretation: either distinct or same species
Bacillus sp.		Pc3	CP010406.1	93.90% +/- 2.18	83.90% +/- 2.61	94.60% +/- 1.72	98.41%	93.14%	99.82%	91.41%	54.93%	93.13%	0.15	interpretation: either distinct or same species
B.amyloliquefaciens		TF28	NZ_KN723307	91.70% +/- 2.60	84.30% +/- 2.58	93.00% +/- 2.03	97.83%	93.37%	99.72%	88.4%	55.7%	90.85%	0.06	interpretation: either distinct or same species
B.amyloliquefaciens		G341	CP011686.1	92.50% +/- 2.46	84.80% +/- 2.56	93.70% +/- 1.91	98.06%	93.61%	99.76%	89.56%	56.48%	91.85%	0.17	interpretation: either distinct or same species
		EBL11	JCOC01000000	91.80% +/- 2.58	85.50% +/- 2.50	93.30% +/- 1.98	97.86%	93.99%	99.74%	88.58%	57.83%	91.25%	0.14	interpretation: either distinct or same species
		LPL-K103	JXAT01000000	92.20% +/- 2.51	85.30% +/- 2.52	93.50% +/- 1.93	97.98%	93.87%	99.75%	89.14%	57.41%	91.63%	0.24	interpretation: either distinct or same species
B. methylotrophicus		YJ11-1-4	CP011347.1	92.30% +/- 2.49	84.40% +/- 2.58	93.50% +/- 1.94	98.02%	93.39%	99.75%	89.35%	55.76%	91.6%	0.10	interpretation: either distinct or same species
B.subtilis		ATCC 19217	CP009749.1	92.40% +/- 2.47	84.60% +/- 2.57	93.60% +/- 1.92	98.04%	93.51%	99.76%	89.49%	56.15%	91.76%	0.12	interpretation: either distinct or same species
Bacillus sp.		5B6	AJST01000001	94.50% +/- 2.03	84.70% +/- 2.56	95.20% +/- 1.60	98.56%	93.6%	99.85%	92.18%	56.46%	93.87%	0.32	interpretation: either distinct or same species
B.amyloliquefaciens		SQR9	CP006890.1	89.60% +/- 2.92	84.60% +/- 2.57	91.40% +/- 2.27	97.13%	93.5%	99.58%	84.95%	56.12%	88.2%	0.23	interpretation: either distinct or same species
B.amyloliquefaciens	plantarum	NJN6	CP007165.1	90.70% +/- 2.75	79.30% +/- 2.81	91.50% +/- 2.26	97.53%	90.06%	99.59%	86.91%	46.52%	88.37%	0.23	interpretation: either distinct or same species
B. amyloliquefaciens	plantarum	LFB112	NC_023073.1	92.60% +/- 2.43	80.10% +/- 2.78	93.10% +/- 2.01	98.09%	90.64%	99.72%	89.74%	47.9%	0.91	0.33	interpretation: either distinct or same species
B. methylotrophicus		JJ-D34	CP011346.1	90.90% +/- 2.72	79.30% +/- 2.81	91.70% +/- 2.24	97.6%	90.01%	99.61%	87.28%	46.4%	88.67%	0.09	interpretation: either distinct or same species
B.amyloliquefaciens		L-S60	CP011278.1	93.90% +/- 2.17	79.60% +/- 2.80	94.10% +/- 1.84	98.42%	90.27%	99.79%	91.44%	0.47	92.37%	0.34	interpretation: either distinct or same species
B.amyloliquefaciens		L-H15	CP010556.1	93.90% +/- 2.18	79.60% +/- 2.80	94.00% +/- 1.84	98.42%	90.26%	99.78%	91.42%	46.98%	92.35%	0.33	interpretation: either distinct or same species
		M27	AMPK01000000	92.70% +/- 2.42	80.30% +/- 2.77	93.20% +/- 2.00	98.11%	90.81%	99.73%	89.82%	48.31%	91.12%	0.30	interpretation: either distinct or same species
B.subtilis		B-1	CP009684.1	93.40% +/- 2.28	79.50% +/- 2.80	93.60% +/- 1.92	98.29%	90.19%	99.76%	90.77%	46.83%	91.76%	0.18	interpretation: either distinct or same species
Bacillus sp.		Co1-6	CVPA01000001.1	93.50% +/- 2.26	79.50% +/- 2.80	93.70% +/- 1.90	98.32%	90.19%	99.77%	90.93%	46.82%	91.9%	0.29	interpretation: either distinct or same species
Bacillus	velezensis	KCTC13012T	LHCC00000000	100% +/- 0.00	100% +/- 0.00	100% +/- 0.00	99.62%	98.3%	99.99%	97.93%	80.34%	98.93%	0.00	interpretation: either distinct or same species
B. amyloliquefaciens	plantarum	YAU_B9601_Y2	NC_017061	95.40% +/- 1.83	96.50% +/- 1.11	97.10% +/- 1.13	98.74%	97.53%	99.92%	93.13%	74.84%	95.99%	0.47	interpretation: either distinct or same species
Bacillus sp.		BH072	CP009938.1	97.90% +/- 1.06	96.60% +/- 1.07	98.70% +/- 0.62	99.21%	97.57%	99.96%	95.66%	75.06%	97.48%	0.04	interpretation: either distinct or same species
B. amyloliquefaciens	plantarum	CAU_B946	NC_016784	92.30% +/- 2.49	79.70% +/- 2.80	92.80% +/- 2.06	98.01%	90.33%	99.7%	89.33%	47.15%	90.56%	0.18	interpretation: either distinct or same species
		NKYL29	JPYY01000000	98.40% +/- 0.86	96.40% +/- 1.11	99.00% +/- 0.51	99.29%	97.52%	99.96%	96.15%	74.79%	97.75%	0.00	interpretation: either distinct or same species
		Lx-11	AUNG00000000	93.60% +/- 2.23	84.40% +/- 2.58	94.50% +/- 1.75	98.36%	93.41%	99.81%	91.1%	55.83%	92.98%	0.09	interpretation: either distinct or same species
B. methylotrophicus		KACC13105T	NZ_AQGM00000000.1	92.80% +/- 2.40	93.00% +/- 1.73	95.00% +/- 1.65	98.14%	96.69%	99.83%	89.99%	69.79%	93.58%	0.32	interpretation: either distinct or same species
		X1	JQNZ01000000	93.70% +/- 2.21	84.50% +/- 2.57	94.60% +/- 1.73	98.38%	93.45%	99.81%	91.23%	55.95%	93.09%	0.17	interpretation: either distinct or same species
		B-1895	JMEG01000000	89.40% +/- 2.94	80.20% +/- 2.78	90.60% +/- 2.38	97.07%	90.77%	99.5%	84.7%	48.21%	86.73%	0.18	interpretation: either distinct or same species
		DC-12	AMQI01000000	89.80% +/- 2.89	88.90% +/- 2.23	92.20% +/- 2.15	97.22%	95.39%	99.66%	85.39%	63.43%	89.62%	0.25	interpretation: either distinct or same species
		SK19.001	AOFO01000000	92.00% +/- 2.54	89.50% +/- 2.16	94.00% +/- 1.85	97.93%	95.64%	99.78%	88.92%	64.51%	92.28%	0.15	interpretation: either distinct or same species
B.amyloliquefaciens
		ATCC 13952	CP009748.1	78.50% +/- 3.73	55.20% +/- 2.72	76.10% +/- 3.32	89.46%	35.63%	90.55%	57.17%	7.77%	42.45%	0.51	interpretation: either distinct or same species
		LL3	NC_017190.1	79.00% +/- 3.72	55.10% +/- 2.72	76.40% +/- 3.31	89.92%	35.24%	91.06%	58.46%	7.67%	43.54%	0.62	interpretation: either distinct or same species
		TA208	NC_017188.1	80.20% +/- 3.68	55.10% +/- 2.72	77.40% +/- 3.29	91.24%	35.2%	92.6%	62.31%	7.66%	47.21%	0.50	interpretation: either distinct or same species
		XH7	NC_017191.1	80.10% +/- 3.68	55.20% +/- 2.72	77.40% +/- 3.29	91.16%	35.78%	92.58%	62.08%	7.81%	47.17%	0.50	interpretation: either distinct or same species
		CMW1	BBLH01000000	82.40% +/- 3.58	56.10% +/- 2.74	79.50% +/- 3.23	93.15%	38.76%	95.01%	68.6%	8.61%	54.75%	0.37	interpretation: either distinct or same species
B.amyloliquefaciens		DSM7	FN597644.1	79.40% +/- 3.71	55.50% +/- 2.73	76.90% +/- 3.30	90.4%	36.82%	91.84%	59.83%	8.08%	45.31%	0.24	interpretation: either distinct or same species
B.siamensis
B.siamensis		KCTC13613T	AJVF01000000	86.00% +/- 3.32	56.70% +/- 2.75	82.70% +/- 3.09	95.51%	40.98%	97.3%	77.71%	9.24%	65.73%	0.01	interpretation: either distinct or same species
B.vanillea		XY18	LAGT00000000	85.60% +/- 3.35	56.60% +/- 2.75	82.40% +/- 3.11	95.3%	40.72%	7.12%	76.83%	9.17%	64.61%	0.00	interpretation: either distinct or same species
		JJC33M	JTJG01000000	78.30% +/- 3.74	55.60% +/- 2.73	76.00% +/- 3.32	89.21%	37.04%	90.46%	56.52%	8.14%	42.27%	0.65	interpretation: either distinct or same species
B. subtilis		168	NC_000964.3	32.30% +/- 3.48	20.60% +/- 2.32	28.20% +/- 3.01	0.19%	0	0	0.02%	0	0	2;01	interpretation: distinct species
		XF 1	CP004019.1

## Sheet: KACC13105
species	subspecies	strain	accession	DDH estimate (GLM based)			Probability that DDH > 70%			Probability that DDH > 79%			Difference in % G+C
				1	2	3	1	2	3	1	2	3
query
B. methylotrophicus		KACC13105T	NZ_AQGM00000000.1
reference
Bacillus methylotrophicus		W2	JOKF01000000	89.80% +/- 2.88	84.40% +/- 2.58	91.60% +/- 2.25	97.22%	93.42%	99.6%	85.42%	55.86%	88.53%	0.44
Bacillus amyloliquefaciens	plantarum	GR4-5	JYGH01000000	91.10% +/- 2.69	83.40% +/- 2.64	92.50% +/- 2.11	97.67%	92.86%	99.68%	87.59%	54.04%	0.9	0.11
B. amyloliquefaciens	plantarum	UCMB5033	NC_022075.1	88.60% +/- 3.05	84.70% +/- 2.56	90.70% +/- 2.38	96.74%	93.59%	99.5%	83.11%	56.42%	86.8%	0.18
B.subtilis		Bs-916	CP009611.1	88.40% +/- 3.07	85.40% +/- 2.51	90.60% +/- 2.39	96.65%	93.93%	99.5%	82.74%	57.63%	86.7%	0.52
B. methylotrophicus		JS25R	NZ_CP009679.1	95.10% +/- 1.89	93.40% +/- 1.66	96.60% +/- 1.26	98.69%	96.81%	99.9%	92.88%	70.49%	95.5%	0.40
Bacillus subtilis		SPZ1	AQGM00000000	100% +/- 0.00	100% +/- 0.00	100% +/- 0.00	99.62%	98.3%	99.99%	97.94%	80.34%	98.93%	0.00
Paenibacillus	polymyxa	ATCC12321	ARYD01000000	100% +/- 0.00	100% +/- 0.00	100% +/- 0.00	99.62%	98.3%	99.99%	97.94%	80.34%	98.93%	0.00
		Bs006	LJAU01000000	88.90% +/- 3.01	84.30% +/- 2.58	90.80% +/- 2.36	96.86%	93.36%	99.52%	83.69%	55.66%	87.13%	0.17
		916	AFSU00000000	87.90% +/- 3.12	85.40% +/- 2.51	90.30% +/- 2.43	96.46%	93.92%	99.45%	81.84%	57.58%	0.86	0.40
		B26	NZ_LGAT00000000	91.50% +/- 2.62	85.50% +/- 2.51	93.10% +/- 2.01	97.79%	93.98%	99.72%	88.21%	57.79%	90.96%	0.62
		OB9	NZ_LGAU00000000	91.40% +/- 2.65	85.60% +/- 2.50	93.00% +/- 2.03	97.75%	0.94	99.72%	87.99%	57.88%	90.8%	0.64
B.amyloliquefaciens	plantarum	NAU_B3	NC_022530.1	94.90% +/- 1.95	92.90% +/- 1.75	96.40% +/- 1.32	98.64%	96.66%	99.89%	92.58%	69.64%	95.24%	0.01
B.amyloliquefaciens	plantarum	TrigoCor1448	CP007244.1	90.90% +/- 2.72	84.60% +/- 2.57	92.50% +/- 2.11	97.6%	93.52%	99.68%	87.24%	56.18%	0.9	0.53
		EGD-AQ14	AVQH01000000	94.20% +/- 2.11	92.60% +/- 1.78	95.90% +/- 1.44	98.49%	96.6%	99.88%	91.81%	69.33%	94.71%	0.29
		XK-4-1	LJDI00000000	89.90% +/- 2.87	84.00% +/- 2.60	91.60% +/- 2.25	97.26%	93.18%	99.6%	85.6%	55.07%	88.55%	0.40
		629	NZ_LGYP00000000.1	90.40% +/- 2.81	84.80% +/- 2.55	92.10% +/- 2.17	97.42%	93.63%	99.64%	86.36%	56.58%	89.37%	0.59
Bacillus sp.		UNC69MF	JQKM01000000	90.50% +/- 2.79	85.40% +/- 2.51	92.30% +/- 2.15	97.45%	93.91%	99.66%	86.54%	57.55%	89.64%	0.47
B.amyloliquefaciens	plantarum	FZB42T	NC_009725	89.30% +/- 2.95	85.30% +/- 2.52	91.40% +/- 2.28	97.04%	93.87%	99.58%	84.55%	57.42%	88.08%	0.47
B. amyloliquefaciens	plantarum	CC178	NC_022653.1	89.30% +/- 2.95	85.30% +/- 2.52	91.40% +/- 2.28	97.07%	93.88%	99.58%	84.67%	57.45%	88.18%	0.46
		AP183	JXAM01000000	87.80% +/- 3.13	84.60% +/- 2.57	90.10% +/- 2.46	96.42%	93.51%	99.43%	81.68%	56.15%	85.61%	0.39
B.amyloliquefaciens	amyloliquefaciens	KHG19	CP007242.1	90.10% +/- 2.84	85.50% +/- 2.51	92.00% +/- 2.19	97.33%	93.98%	99.64%	85.92%	57.8%	89.2%	0.62
B. amyloliquefaciens	plantarum	UCMB5036	NC_020410	90.70% +/- 2.76	84.30% +/- 2.59	92.30% +/- 2.15	97.52%	93.34%	99.66%	86.88%	55.58%	89.64%	0.59
		HB-26	AUWK01000000	90.50% +/- 2.79	83.60% +/- 2.62	92.00% +/- 2.19	97.45%	92.99%	99.64%	86.54%	54.44%	89.21%	0.43
		AH159-1	JFBZ01000000	89.30% +/- 2.95	79.50% +/- 2.80	90.50% +/- 2.41	97.05%	90.18%	99.48%	84.57%	46.79%	86.39%	0.45
B.amyloliquefaciens	plantarum	AS43.3	NC_019842	90.30% +/- 2.81	84.70% +/- 2.56	92.00% +/- 2.18	97.4%	93.58%	99.64%	86.27%	56.38%	89.27%	0.58
B. amyloliquefaciens	plantarum	UCMB5113	NC_022081.1	89.40% +/- 2.94	85.60% +/- 2.50	91.50% +/- 2.27	97.07%	94.03%	99.59%	84.69%	57.98%	88.28%	0.70
B.amyloliquefaciens	plantarum	IT45	NC_020272.1	88.30% +/- 3.08	80.60% +/- 2.76	89.80% +/- 2.49	96.62%	91.02%	99.39%	82.56%	48.85%	85.02%	0.62
		UASWS BA1	AWQY01000000	88.20% +/- 3.09	80.60% +/- 2.76	89.80% +/- 2.50	96.6%	91.01%	99.38%	82.49%	48.83%	84.96%	0.62
		GB03*	AYTJ00000000.1	91.30% +/- 2.66	84.60% +/- 2.57	92.80% +/- 2.06	97.72%	93.51%	99.7%	87.87%	56.17%	90.49%	0.55
Bacillus sp.		Pc3	CP010406.1	90.20% +/- 2.83	83.90% +/- 2.61	91.80% +/- 2.22	97.36%	93.14%	99.62%	86.06%	54.92%	88.89%	0.47
B.amyloliquefaciens		TF28	NZ_KN723307	88.80% +/- 3.02	83.90% +/- 2.61	90.70% +/- 2.37	96.83%	93.15%	99.51%	83.53%	54.98%	86.89%	0.38
B.amyloliquefaciens		G341	CP011686.1	88.00% +/- 3.11	85.10% +/- 2.53	90.30% +/- 2.43	96.51%	93.79%	99.46%	82.07%	57.13%	86.09%	0.49
		EBL11	JCOC01000000	89.20% +/- 2.97	85.10% +/- 2.53	91.30% +/- 2.30	0.97	93.79%	99.56%	84.35%	57.11%	87.88%	0.46
		LPL-K103	JXAT01000000	89.00% +/- 3.00	85.10% +/- 2.53	91.10% +/- 2.33	96.9%	93.79%	99.54%	83.89%	57.13%	87.52%	0.56
B. methylotrophicus		YJ11-1-4	CP011347.1	87.20% +/- 3.20	85.30% +/- 2.52	89.70% +/- 2.50	96.15%	93.86%	99.38%	80.48%	57.37%	84.88%	0.42
B.subtilis		ATCC 19217	CP009749.1	88.00% +/- 3.11	85.20% +/- 2.52	90.30% +/- 2.43	96.5%	93.85%	99.46%	82.04%	57.32%	86.1%	0.44
Bacillus sp.		5B6	AJST01000001	91.30% +/- 2.66	84.60% +/- 2.56	92.80% +/- 2.06	97.72%	93.53%	99.7%	87.85%	56.22%	90.49%	0.64
B.amyloliquefaciens		SQR9	CP006890.1	87.30% +/- 3.19	84.50% +/- 2.57	89.60% +/- 2.51	96.17%	93.47%	99.37%	80.55%	56.02%	84.68%	0.09
B.amyloliquefaciens	plantarum	NJN6	CP007165.1	88.20% +/- 3.09	80.00% +/- 2.78	89.70% +/- 2.51	96.59%	90.61%	99.37%	82.45%	47.83%	84.75%	0.55
B. amyloliquefaciens	plantarum	LFB112	NC_023073.1	88.50% +/- 3.06	80.60% +/- 2.76	89.90% +/- 2.47	96.7%	91.01%	99.41%	82.93%	48.81%	85.34%	0.65
B. methylotrophicus		JJ-D34	CP011346.1	89.70% +/- 2.90	79.70% +/- 2.80	90.80% +/- 2.37	97.18%	90.32%	99.51%	85.2%	47.11%	86.99%	0.23
B.amyloliquefaciens		L-S60	CP011278.1	89.40% +/- 2.95	79.90% +/- 2.79	90.50% +/- 2.40	97.05%	90.53%	99.49%	84.59%	47.62%	86.55%	0.66
B.amyloliquefaciens		L-H15	CP010556.1	89.30% +/- 2.95	79.90% +/- 2.79	90.50% +/- 2.40	97.04%	90.51%	99.48%	84.52%	47.57%	86.48%	0.65
		M27	AMPK01000000	89.70% +/- 2.91	80.40% +/- 2.77	90.90% +/- 2.35	97.17%	90.86%	99.52%	85.14%	48.43%	87.15%	0.62
B.subtilis		B-1	CP009684.1	88.90% +/- 3.00	80.10% +/- 2.78	90.20% +/- 2.44	96.88%	90.65%	99.45%	83.79%	47.92%	85.91%	0.50
Bacillus sp.		Co1-6	CVPA01000001.1	89.50% +/- 2.92	80.30% +/- 2.77	90.80% +/- 2.37	97.12%	90.83%	99.51%	84.91%	48.37%	86.94%	0.61
Bacillus	velezensis	KCTC13012T	LHCC00000000	92.80% +/- 2.40	93.00% +/- 1.73	95.00% +/- 1.65	98.14%	96.69%	99.83%	89.99%	69.79%	93.58%	0.32
B. amyloliquefaciens	plantarum	YAU_B9601_Y2	NC_017061	91.90% +/- 2.57	92.40% +/- 1.81	94.20% +/- 1.80	97.88%	96.53%	99.8%	88.66%	68.96%	92.61%	0.15
Bacillus sp.		BH072	CP009938.1	92.40% +/- 2.48	93.00% +/- 1.72	94.70% +/- 1.71	98.02%	96.71%	99.82%	89.39%	69.92%	93.2%	0.36
B. amyloliquefaciens	plantarum	CAU_B946	NC_016784	88.60% +/- 3.05	80.40% +/- 2.77	90.00% +/- 2.46	96.75%	90.88%	99.42%	83.16%	48.5%	85.48%	0.50
		NKYL29	JPYY01000000	93.20% +/- 2.32	93.00% +/- 1.73	95.30% +/- 1.59	98.24%	96.7%	99.85%	90.52%	69.83%	93.93%	0.32
		Lx-11	AUNG00000000	89.70% +/- 2.90	84.00% +/- 2.60	91.50% +/- 2.27	97.19%	93.21%	99.59%	85.27%	55.16%	88.31%	0.41
B. methylotrophicus		KACC13105T	NZ_AQGM00000000.1	100% +/- 0.00	100% +/- 0.00	100% +/- 0.00	99.62%	98.3%	99.99%	97.94%	80.34%	98.93%	0.00
		X1	JQNZ01000000	89.70% +/- 2.90	84.10% +/- 2.60	91.50% +/- 2.27	97.19%	93.24%	99.59%	85.24%	55.26%	88.29%	0.49
		B-1895	JMEG01000000	85.70% +/- 3.34	80.60% +/- 2.76	87.70% +/- 2.72	95.36%	91.07%	99.04%	77.05%	48.97%	80.33%	0.14
		DC-12	AMQI01000000	86.50% +/- 3.27	89.80% +/- 2.14	89.80% +/- 2.49	95.78%	95.71%	99.39%	78.86%	64.87%	85.08%	0.07
		SK19.001	AOFO01000000	89.70% +/- 2.90	89.70% +/- 2.14	92.30% +/- 2.14	97.19%	95.71%	99.66%	85.23%	64.86%	89.71%	0.17
B.amyloliquefaciens
		ATCC 13952	CP009748.1	78.80% +/- 3.73	55.30% +/- 2.72	76.30% +/- 3.31	89.73%	36.02%	90.93%	57.92%	7.87%	43.27%	0.19
		LL3	NC_017190.1	78.90% +/- 3.72	55.20% +/- 2.72	76.40% +/- 3.31	89.88%	35.7%	91.07%	58.34%	7.79%	43.56%	0.30
		TA208	NC_017188.1	80.50% +/- 3.67	55.20% +/- 2.72	77.70% +/- 3.28	91.53%	35.75%	92.99%	63.21%	7.8%	48.27%	0.18
		XH7	NC_017191.1	80.60% +/- 3.66	55.20% +/- 2.72	77.80% +/- 3.28	91.66%	35.77%	93.14%	63.61%	7.81%	48.68%	0.18
		CMW1	BBLH01000000	79.70% +/- 3.70	56.40% +/- 2.75	77.40% +/- 3.29	90.77%	39.96%	92.62%	60.9%	8.95%	47.28%	0.05
B.amyloliquefaciens		DSM7	FN597644.1	79.30% +/- 3.71	55.60% +/- 2.73	76.80% +/- 3.30	90.26%	37.03%	91.7%	59.42%	8.14%	44.99%	0.08
B.siamensis
B.siamensis		KCTC13613T	AJVF01000000	82.70% +/- 3.56	56.50% +/- 2.75	79.90% +/- 3.22	93.37%	40.22%	95.34%	69.38%	9.02%	56.03%	0.33
B.vanillea		XY18	LAGT00000000	83.90% +/- 3.48	56.50% +/- 2.75	80.90% +/- 3.18	94.24%	40.32%	96.16%	72.59%	9.05%	59.58%	0.32
		JJC33M	JTJG01000000	79.20% +/- 3.71	55.70% +/- 2.73	76.80% +/- 3.30	90.23%	37.41%	91.71%	59.33%	8.24%	45.01%	0.33
B. subtilis		168	NC_000964.3	32.10% +/- 3.48	20.60% +/- 2.32	28.10% +/- 3.01	0.18%	0	0	0.02%	0	0	2;49

## Sheet: B.subtilis 168
species	subspecies	strain	accession	DDH estimate (GLM based)	Probability that DDH > 70%	Probability that DDH > 79%	Difference in % G+C
query
B.subtilis	subtilis	168	NC_000964.3
reference
B.subtilis	subtilis	PTS-394	AWXG00000000	90.10% +/- 2.10	95.84%	65.47%	0.18

## Sheet: statistics
B.amyloliquefaciens										B.amyloliquefaciens plantarum							B.siamensis							B. velezensis							B. methylotrophicus
DSM7T	NC_014551.1									FZB42	NC_009725						KCTC13613T	AJVF01000000						KCTC13012T							KACC13105T
conspecific group (B.amyloliquefaciens plantarum, B. velezensis, B. methylotrophicus
		GGDH2.1			0.7		0.79			GGDH2.1		0.7		0.79			GGDH2.1		0.7		0.79			GGDH2.1		0.7		0.79			GGDH2.1		0.7		0.79
W2	JOKF01000000	55.80% +/- 2.73	55.8	2.73	37.65%	37.65	8.31%	8.31		88.10% +/- 2.30	88.1	95.11%	95.11	62.21%	62.21		56.70% +/- 2.75	56.7	40.97%	40.97	9.24%	9.24		84.40% +/- 2.58	84.4	93.4%	93.4	55.78%	55.78		84.40% +/- 2.58	84.4	93.42%	93.42	55.86%	55.86
GR4-5	JYGH01000000	55.00% +/- 2.72	55	2.72	35.14%	35.14	7.64%	7.64		86.00% +/- 2.47	86	94.22%	94.2	58.67%	58.6		56.40% +/- 2.75	56.4	39.91%	39.91	8.94%	8.94		84.90% +/- 2.54	84.9	93.69%	93.69	56.76%	56.76		83.40% +/- 2.64	83.4	92.86%	92.86	54.04%	54.04
UCMB5033	NC_022075.1	56.30% +/- 2.74	56.3	2.74	39.67%	39.67	8.87%	8.87		90.50% +/- 2.05	90.5	95.97% (via logistic regression)	95.97	66.08% (via logistic regression)	66.08		56.90% +/- 2.75	56.9	41.63%	41.63	9.43%	9.43		85.80% +/- 2.49	85.8	94.12%	94.12	58.29%	58.29		84.70% +/- 2.56	84.7	93.59%	93.59	56.42%	56.42
Bs-916	CP009611.1	56.20% +/- 2.74	56.2	2.74	39.09%	39.09	8.7%	8.7		90.40% +/- 2.06	90.4	95.94% (via logistic regression)	95.94	65.95% (via logistic regression)	65.95		56.80% +/- 2.75	56.8	41.41%	41.41	9.37%	9.37		85.70% +/- 2.49	85.7	94.09%	94.09	58.2%	58.2		85.40% +/- 2.51	85.4	93.93%	93.93	57.63%	57.63
JS25R	NZ_CP009679.1	56.10% +/- 2.74	56.1	2.74	38.82%	38.82	8.63%	8.63		85.80% +/- 2.49	85.8	94.12% (via logistic regression)	94.12	58.3% (via logistic regression)	58.3		56.80% +/- 2.75	56.8	41.34%	41.34	9.35%	9.35		93.20% +/- 1.70	93.2	96.75%	96.75	70.13%	70.13		93.40% +/- 1.66	93.4	96.81%	96.81	70.49%	70.49
SPZ1	AQGM00000000	55.60% +/- 2.73	55.6	2.73	37.03%	37.03	8.14%	8.14		85.30% +/- 2.52	85.3	93.87%	93.87	57.42%	57.4		56.50% +/- 2.75	56.5	40.22%	40.22	9.02%	9.02		93.00% +/- 1.73	93	96.69%	96.69	69.79%	69.79		100% +/- 0.00	100	98.3%	98.3	80.34%	80.34
ATCC12321	ARYD01000000	55.60% +/- 2.73	55.6	2.73	37.07%	37.07	8.15%	8.15		85.30% +/- 2.52	85.3	93.86%	93.86	57.38%	57.38		56.50% +/- 2.75	56.5	40.18%	40.18	9.01%	9.01		92.90% +/- 1.73	92.9	96.69%	96.69	69.78%	69.78		100% +/- 0.00	100	98.3%	98.3	80.34%	80.34
Bs006	LJAU01000000	55.60% +/- 2.73	55.6	2.73	37.23%	37.23	8.19%	8.19		88.30% +/- 2.28	88.3	95.2%	95.2	62.58%	62.5		56.20% +/- 2.74	56.2	39.07%	39.07	8.7%	8.7		84.70% +/- 2.56	84.7	93.59%	93.59	56.42%	56.42		84.30% +/- 2.58	84.3	93.36%	93.36	55.66%	55.66
916	AFSU00000000	55.70% +/- 2.73	55.7	2.73	37.27%	37.27	8.21%	8.21		90.30% +/- 2.07	90.3	95.91%	95.91	65.81%	65.81		56.60% +/- 2.75	56.6	40.64%	40.64	9.14%	9.14		85.70% +/- 2.50	85.7	94.05%	94.05	58.05%	58.05		85.40% +/- 2.51	85.4	93.92%	93.92	57.58%	57.58
B26	NZ_LGAT00000000	55.90% +/- 2.74	55.9	2.74	38.04%	38.04	8.41%	8.41		90.50% +/- 2.05	90.5	95.97%	95.97	66.08%	66.08		57.00% +/- 2.76	57	41.85%	41.85	9.5%	9.5		85.60% +/- 2.50	85.6	94.03%	94.03	57.97%	57.97		85.50% +/- 2.51	85.5	93.98%	93.98	57.79%	57.79
OB9	NZ_LGAU00000000	55.90% +/- 2.74	55.9	2.74	38.08%	38.08	8.43%	8.43		90.50% +/- 2.05	90.5	95.97%	95.97	66.06%	66.06		56.90% +/- 2.76	56.9	41.81%	41.81	9.48%	9.48		85.60% +/- 2.50	85.6	94.04%	94.04	0.58	58		85.60% +/- 2.50	85.6	0.94	94	57.88%	57.88
NAU_B3	NC_022530.1	56.10% +/- 2.74	56.1	2.74	38.87%	38.87	8.64%	8.64		85.80% +/- 2.49	85.8	94.1% (via logistic regression)	94.1	58.22% (via logistic regression)	58.22		56.80% +/- 2.75	56.8	41.45%	41.45	9.38%	9.38		93.10% +/- 1.71	93.1	96.74%	96.74	70.05%	70.05		92.90% +/- 1.75	92.9	96.66%	96.66	69.64%	69.64
TrigoCor1448	CP007244.1	55.70% +/- 2.73	55.7	2.73	37.56%	37.56	8.28%	8.28		91.60% +/- 1.92	91.6	96.29% (via logistic regression)	96.29	67.69% (via logistic regression)	67.69		56.60% +/- 2.75	56.6	40.57%	40.57	9.12%	9.12		84.60% +/- 2.57	84.6	93.52%	93.52	56.19%	56.19		84.60% +/- 2.57	84.6	93.52%	93.52	56.18%	56.18
EGD-AQ14	AVQH01000000	55.70% +/- 2.73	55.7	2.73	37.32%	37.32	8.22%	8.22		85.40% +/- 2.51	85.4	93.94%	93.94	57.67%	57.67		56.40% +/- 2.75	56.4	40.04%	40.04	8.97%	8.97		92.90% +/- 1.74	92.9	96.67%	96.67	69.69%	69.69		92.60% +/- 1.78	92.6	96.6%	96.6	69.33%	69.33
XK-4-1	LJDI00000000	55.40% +/- 2.73	55.4	2.73	36.22%	36.22	7.93%	7.93		87.00% +/- 2.39	87	94.66%	94.66	60.38%	60.38		56.50% +/- 2.75	56.5	40.38%	40.38	9.07%	9.07		84.00% +/- 2.60	84	93.19%	93.19	55.11%	55.11		84.00% +/- 2.60	84	93.18%	84	55.07%	55.07
629	NZ_LGYP00000000.1	55.70% +/- 2.73	55.7	2.73	37.55%	37.55	8.28%	8.28		94.20% +/- 1.54	94.2	97.01%	97.01	71.62%	71.62		56.80% +/- 2.75	56.8	41.2%	41.2	9.31%	9.31		85.30% +/- 2.52	85.3	93.86%	93.86	57.37%	57.37		84.80% +/- 2.55	84.8	93.63%	84.8	56.58%	56.58
UNC69MF	JQKM01000000	55.80% +/- 2.73	55.8	2.73	37.85%	37.85	8.36%	8.36		90.50% +/- 2.06	90.5	95.95%	95.95	66.01%	66.01		56.60% +/- 2.75	56.6	40.47%	40.47	9.09%	9.09		85.30% +/- 2.52	85.3	93.89%	93.89	57.49%	57.49		85.40% +/- 2.51	85.4	93.91%	85.4	57.55%	57.55
FZB42T	NC_009725	56.20% +/- 2.74	56.2	2.74	39.01%	39.01	8.68%	8.68		100% +/- 0.00	100	98.3%	98.3	80.34%	80.34		56.80% +/- 2.75	56.8	41.29%	41.29	9.33%	9.33		85.80% +/- 2.48	85.8	94.13%	94.13	58.33%	58.33		85.30% +/- 2.52	85.3	93.87%	85.3	57.42%	57.42
CC178	NC_022653.1	56.10% +/- 2.74	56.1	2.74	38.81%	38.81	8.63%	8.63		100% +/- 0.02	100	98.29% (via logistic regression)	98.29	80.25% (via logistic regression)	80.25		56.80% +/- 2.75	56.8	41.21%	41.21	9.31%	9.31		85.80% +/- 2.48	85.8	94.13%	94.13	58.33%	58.33		85.30% +/- 2.52	85.3	93.88%	85.3	57.45%	57.45
AP183	JXAM01000000	55.30% +/- 2.72	55.3	2.72	36.04%	36.04	7.88%	7.88		91.30% +/- 1.96	91.3	96.21%	96.21	67.26%	67.26		56.60% +/- 2.75	56.6	40.58%	40.58	9.13%	9.13		84.20% +/- 2.59	84.2	93.33%	93.33	55.54%	55.54		84.60% +/- 2.57	84.6	93.51%	84.6	56.15%	56.15
KHG19	CP007242.1	56.10% +/- 2.74	56.1	2.72	38.74%	38.74	8.61%	8.61		90.50% +/- 2.06	90.5	95.96% (via logistic regression)	95.96	66.03% (via logistic regression)	66.03		57.10% +/- 2.76	57.1	42.39%	42.39	9.66%	9.66		85.50% +/- 2.50	85.5	93.99%	93.99	57.82%	57.82		85.50% +/- 2.51	85.5	93.98%	85.5	57.8%	57.8
UCMB5036	NC_020410	56.10% +/- 2.74	56.1	2.74	38.71%	38.71	8.6%	8.6		89.00% +/- 2.21	89	95.45% (via logistic regression)	95.45	63.68% (via logistic regression)	63.68		56.90% +/- 2.75	56.9	41.51%	41.51	9.4%	9.4		84.60% +/- 2.56	84.6	93.53%	93.53	56.24%	56.24		84.30% +/- 2.59	84.3	93.34%	84.3	55.58%	55.58
HB-26	AUWK01000000	55.50% +/- 2.73	55.5	2.73	36.55%	36.55	8.01%	8.01		88.80% +/- 2.24	88.8	95.37%	95.37	63.32%	63.32		56.60% +/- 2.75	56.6	40.7%	40.7	9.16%	9.16		84.60% +/- 2.56	84.6	93.53%	93.53	56.24%	56.24		83.60% +/- 2.62	83.6	92.99%	83.6	54.44%	54.44
AH159-1	JFBZ01000000	54.90% +/- 2.72	54.9	2.72	34.62%	34.62	7.51%	7.51		79.90% +/- 2.79	79.9	90.52%	90.52	47.59%	47.59		56.70% +/- 2.75	56.7	40.97%	40.97	9.24%	9.24		79.30% +/- 2.81	79.3	90.02%	90.02	46.42%	46.42		79.50% +/- 2.80	79.5	90.18%	79.5	46.79%	46.79
AS43.3	NC_019842	55.90% +/- 2.74	55.9	2.74	38.1%	38.1	8.43%	8.43		91.40% +/- 1.95	91.4	96.23% (via logistic regression)	96.23	67.38% (via logistic regression)	67.38		56.80% +/- 2.75	56.8	41.22%	41.22	9.31%	9.31		84.60% +/- 2.56	84.6	93.53%	93.53	56.24%	56.24		84.70% +/- 2.56	84.7	93.58%	84.7	56.38%	56.38
UCMB5113	NC_022081.1	56.40% +/- 2.75	56.4	2.75	39.92%	39.92	8.94%	8.94		90.50% +/- 2.05	90.5	95.97% (via logistic regression)	95.97	66.11% (via logistic regression)	66.11		57.10% +/- 2.76	57.1	42.29%	42.29	9.63%	9.63		85.70% +/- 2.49	85.7	94.06%	94.06	58.11%	58.11		85.60% +/- 2.50	85.6	94.03%	85.6	57.98%	57.98
IT45	NC_020272.1	55.50% +/- 2.73	55.5	2.73	36.63%	36.63	8.03%	8.03		80.50% +/- 2.77	80.5	90.97% (via logistic regression)	90.97	48.72% (via logistic regression)	48.72		57.00% +/- 2.76	57	41.98%	41.98	9.53%	9.54		79.90% +/- 2.79	79.9	90.5%	90.5	47.55%	47.55		80.60% +/- 2.76	80.6	91.02%	80.6	48.85%	48.85
UASWS BA1	AWQY01000000	55.40% +/- 2.73	55.4	2.73	36.46%	36.46	7.99%	7.99		80.50% +/- 2.77	80.5	90.95%	90.95	48.67%	48.67		57.00% +/- 2.76	57	41.95%	41.95	9.52%	9.52		79.90% +/- 2.79	79.9	90.49%	90.49	47.53%	47.53		80.60% +/- 2.76	80.6	91.01%	80.6	48.83%	48.83
GB03*	AYTJ00000000.1	55.00% +/- 2.72	55	2.72	35.1%	35.1	7.63%	7.63		86.00% +/- 2.47	86	94.19%	94.19	58.57%	58.57		56.50% +/- 2.75	56.5	40.07%	40.07	8.98%	8.98		84.80% +/- 2.55	84.8	93.61%	93.61	56.5%	56.5		84.60% +/- 2.57	84.6	93.51%	84.6	56.17%	56.17
Pc3	CP010406.1	56.00% +/- 2.74	56	2.74	38.4%	38.4	8.51%	8.51		88.40% +/- 2.27	88.4	95.22% (via logistic regression)	95.22	62.68% (via logistic regression)	62.68		56.70% +/- 2.75	56.7	41.09%	41.09	9.27%	9.27		83.90% +/- 2.61	83.9	93.14%	93.14	54.93%	54.93		83.90% +/- 2.61	83.9	93.14%	83.9	54.92%	54.92
TF28	NZ_KN723307	55.50% +/- 2.73	55.5	2.73	36.85%	36.85	8.09%	8.09		88.80% +/- 2.23	88.8	95.37%	95.37	63.32%	63.32		56.50% +/- 2.75	56.5	40.07%	40.07	8.98%	8.98		84.30% +/- 2.58	84.3	93.37%	93.37	55.7%	55.7		83.90% +/- 2.61	83.9	93.15%	83.9	54.98%	54.98
G341	CP011686.1	56.00% +/- 2.74	56	2.74	38.47%	38.47	8.53%	8.53		90.40% +/- 2.06	90.4	95.94% (via logistic regression)	95.94	65.92% (via logistic regression)	65.92		57.00% +/- 2.76	57	41.92%	41.92	9.52%	9.52		84.80% +/- 2.56	84.8	93.61%	93.61	56.48%	56.48		85.10% +/- 2.53	85.1	93.79%	85.1	57.13%	57.13
EBL11	JCOC01000000	55.90% +/- 2.74	55.9	2.74	38.06%	38.06	8.42%	8.42		90.60% +/- 2.04	90.6	96.01%	96.01	66.26%	66.26		56.80% +/- 2.75	56.8	41.27%	41.27	9.33%	9.33		85.50% +/- 2.50	85.5	93.99%	93.99	57.83%	57.83		85.10% +/- 2.53	85.1	93.79%	85.1	57.11%	57.11
LPL-K103	JXAT01000000	55.70% +/- 2.73	55.7	2.73	37.49%	37.49	8.26%	8.26		89.80% +/- 2.13	89.8	95.73%	95.73	64.94%	64.94		56.80% +/- 2.75	56.8	41.27%	41.27	9.33%	9.33		85.30% +/- 2.52	85.3	93.87%	93.87	57.41%	57.41		85.10% +/- 2.53	85.1	93.79%	85.1	57.13%	57.13
YJ11-1-4	CP011347.1	55.50% +/- 2.73	55.5	2.73	36.73%	36.73	8.06%	8.06		86.80% +/- 2.41	86.8	94.57% (via logistic regression)	94.57	60.01% (via logistic regression)	60.01		56.70% +/- 2.75	56.7	41.05%	41.05	9.26%	9.26		84.40% +/- 2.58	84.4	93.39%	93.39	55.76%	55.76		85.30% +/- 2.52	85.3	93.86%	85.3	57.37%	57.37
ATCC 19217	CP009749.1	55.60% +/- 2.73	55.6	2.73	37.02%	37.02	8.14%	8.14		87.40% +/- 2.36	87.4	94.84% (via logistic regression)	94.84	61.09% (via logistic regression)	61.09		56.70% +/- 2.75	56.7	40.98%	40.98	9.24%	9.24		84.60% +/- 2.57	84.6	93.51%	93.51	56.15%	56.15		85.20% +/- 2.52	85.2	93.85%	85.2	57.32%	57.32
5B6	AJST01000001	55.40% +/- 2.73	55.4	2.73	36.34%	36.34	7.96%	7.96		86.10% +/- 2.46	86.1	94.26% (via logistic regression)	94.26	58.84% (via logistic regression)	58.84		56.60% +/- 2.75	56.6	40.69%	40.69	9.16%	9.16		84.70% +/- 2.56	84.7	93.6%	93.6	56.46%	56.46		84.60% +/- 2.56	84.6	93.53%	84.6	56.22%	56.22
SQR9	CP006890.1	55.60% +/- 2.73	55.6	2.73	36.98%	36.98	8.13%	8.13		86.80% +/- 2.41	86.8	94.59% (via logistic regression)	95.59	60.08% (via logistic regression)	60.08		56.70% +/- 2.75	56.7	40.91%	40.91	9.22%	9.22		84.60% +/- 2.57	84.6	93.5%	93.5	56.12%	56.12		84.50% +/- 2.57	84.5	93.47%	84.5	56.02%	56.02
NJN6	CP007165.1	55.30% +/- 2.72	55.3	2.72	35.93%	35.93	7.85%	7.85		80.50% +/- 2.77	80.5	90.94% (via logistic regression)	90.94	48.64% (via logistic regression)	48.64		57.00% +/- 2.76	57	42.11%	42.11	9.57%	9.57		79.30% +/- 2.81	79.3	90.06%	90.06	46.52%	46.52		80.00% +/- 2.78	80	90.61%	80	47.83%	47.83
LFB112	NC_023073.1	55.60% +/- 2.73	55.6	2.73	37.03%	37.03	8.14%	8.14		80.30% +/- 2.77	80.3	90.83% (via logistic regression)	90.83	48.36% (via logistic regression)	48.36		57.10% +/- 2.76	57.1	42.21%	42.21	9.6%	9.6		80.10% +/- 2.78	80.1	90.64%	90.64	47.9%	47.9		80.60% +/- 2.76	80.6	91.01%	80.6	48.81%	48.81
JJ-D34	CP011346.1	55.30% +/- 2.73	55.3	2.73	36.05%	36.05	7.88%	7.88		80.30% +/- 2.77	80.3	90.81% (via logistic regression)	90.81	48.31% (via logistic regression)	48.31		56.90% +/- 2.75	56.9	41.69%	41.69	9.45%	9.45		79.30% +/- 2.81	79.3	90.01%	90.01	46.4%	46.4		79.70% +/- 2.80	79.7	90.32%	79.7	47.11%	47.11
L-S60	CP011278.1	55.30% +/- 2.73	55.3	2.73	36.18%	36.18	7.91%	7.91		80.30% +/- 2.78	80.3	90.79% (via logistic regression)	90.79	48.26% (via logistic regression)	48.26		56.80% +/- 2.75	56.8	41.23%	41.23	9.31%	9.31		79.60% +/- 2.80	79.6	90.27%	90.27	0.47	47		79.90% +/- 2.79	79.9	90.53%	79.9	47.62%	47.62
L-H15	CP010556.1	55.40% +/- 2.73	55.4	2.73	36.26%	36.26	7.94%	7.94		80.20% +/- 2.78	80.2	90.75% (via logistic regression)	90.75	48.17% (via logistic regression)	48.17		56.80% +/- 2.75	56.8	41.2%	41.2	9.3%	9.3		79.60% +/- 2.80	79.6	90.26%	90.26	46.98%	46.98		79.90% +/- 2.79	79.9	90.51%	79.9	47.57%	47.57
M27	AMPK01000000	55.50% +/- 2.73	55.5	2.73	36.56%	36.56	8.02%	8.02		80.40% +/- 2.77	80.4	90.9%	90.9	48.55%	48.55		56.70% +/- 2.75	56.7	40.87%	40.87	9.21%	9.21		80.30% +/- 2.77	80.3	90.81%	90.81	48.31%	48.31		80.40% +/- 2.77	80.4	90.86%	80.4	48.43%	48.43
B-1	CP009684.1	55.20% +/- 2.72	55.2	2.72	35.73%	35.73	7.8%	7.8		79.90% +/- 2.79	79.9	90.49% (via logistic regression)	90.49	47.53% (via logistic regression)	47.53		56.70% +/- 2.75	56.7	40.87%	40.87	9.21%	9.21		79.50% +/- 2.80	79.5	90.19%	90.19	46.83%	46.83		80.10% +/- 2.78	80.1	90.65%	80.1	47.92%	47.92
Co1-6	CVPA01000001.1	55.40% +/- 2.73	55.4	2.73	36.54%	36.54	8.01%	8.01		80.30% +/- 2.77	80.3	90.8% (via logistic regression)	90.8	48.3% (via logistic regression)	48.3		56.90% +/- 2.75	56.9	41.62%	41.62	9.43%	9.43		79.50% +/- 2.80	79.5	90.19%	90.19	46.82%	46.82		80.30% +/- 2.77	80.3	90.83%	80.3	48.37%	48.37
KCTC13012T	LHCC00000000	55.50% +/- 2.73	55.5	2.73	36.82%	36.82	8.08%	8.08		85.80% +/- 2.48	85.8	94.13%	94.13	58.33%	58.33		56.70% +/- 2.75	56.7	40.98%	40.98	9.24%	9.24		100% +/- 0.00	100	98.3%	98.3	80.34%	80.34		93.00% +/- 1.73	93	96.69%	93	69.79%	69.79
YAU_B9601_Y2	NC_017061	55.90% +/- 2.74	55.9	2.74	38.05%	38.05	8.42%	8.42		85.70% +/- 2.49	85.7	94.06% (via logistic regression)	94.06	58.07% (via logistic regression)	58.07		56.80% +/- 2.75	56.8	41.13%	41.13	9.28%	9.28		96.50% +/- 1.11	96.5	97.53%	97.53	74.84%	74.84		92.40% +/- 1.81	92.4	96.53%	92.4	68.96%	68.96
BH072	CP009938.1	56.00% +/- 2.74	56	2.74	38.47%	38.47	8.53%	8.53		85.80% +/- 2.49	85.8	94.11% (via logistic regression)	94.11	58.29% (via logistic regression)	58.29		56.80% +/- 2.75	56.8	41.14%	41.14	9.29%	9.29		96.60% +/- 1.07	96.6	97.57%	97.67	75.06%	75.06		93.00% +/- 1.72	93	96.71%	93	69.92%	69.92
CAU_B946	NC_016784	55.30% +/- 2.73	55.3	2.73	36.15%	36.15	7.91%	7.91		80.20% +/- 2.78	80.2	90.76% (via logistic regression)	90.76	48.19% (via logistic regression)	48.19		56.80% +/- 2.75	56.8	41.24%	41.24	9.32%	9.32		79.70% +/- 2.80	79.7	90.33%	90.33	47.15%	47.15		80.40% +/- 2.77	80.4	90.88%	80.4	48.5%	48.5
NKYL29	JPYY01000000	55.60% +/- 2.73	55.6	2.73	37.13%	37.13	8.17%	8.17		85.50% +/- 2.51	85.5	93.96%	93.96	57.73%	57.73		56.60% +/- 2.75	56.6	40.53%	40.53	9.11%	9.11		96.40% +/- 1.11	96.4	97.52%	97.52	74.79%	74.79		93.00% +/- 1.73	93	96.7%	93	69.83%	69.83
Lx-11	AUNG00000000	55.10% +/- 2.72	55.1	2.72	35.18%	35.18	7.66%	7.66		85.20% +/- 2.53	85.2	93.82%	93.82	57.24%	57.24		56.50% +/- 2.75	56.5	40.31%	40.31	9.05%	9.05		84.40% +/- 2.58	84.4	93.41%	93.41	55.83%	55.83		84.00% +/- 2.60	84	93.21%	84	55.16%	55.16
KACC13105T	NZ_AQGM00000000.1	55.20% +/- 2.72	55.2	2.72	35.8%	35.8	7.82%	7.82		85.30% +/- 2.52	85.3	93.87%	93.87	57.42%	57.42		56.50% +/- 2.75	56.5	40.22%	40.22	9.02%	9.02		93.00% +/- 1.73	93	96.69%	96.69	69.79%	69.79		100% +/- 0.00	100	98.3%	100	80.34%	80.34
X1	JQNZ01000000	55.30% +/- 2.73	55.3	2.73	36.12%	36.12	7.9%	7.9		85.30% +/- 2.52	85.3	93.87%	93.87	57.42%	57.42		56.60% +/- 2.75	56.6	40.75%	40.75	9.17%	9.17		84.50% +/- 2.57	84.5	93.45%	93.45	55.95%	55.95		84.10% +/- 2.60	84.1	93.24%	84.1	55.26%	55.26
B-1895	JMEG01000000	55.80% +/- 2.73	55.8	2.73	37.69%	37.69	8.32%	8.32		80.50% +/- 2.77	80.5	90.95%	90.95	48.66%	48.66		57.00% +/- 2.76	57	41.94%	41.94	9.52%	9.52		80.20% +/- 2.78	80.2	90.77%	90.77	48.21%	48.21		80.60% +/- 2.76	80.6	91.07%	80.6	48.97%	48.97
DC-12	AMQI01000000	56.20% +/- 2.74	56.2	2.74	39.17%	39.17	8.73%	8.73		84.10% +/- 2.60	84.1	93.24%	93.24	55.26%	55.26		56.50% +/- 2.75	56.5	40.08%	40.08	8.98%	8.98		88.90% +/- 2.23	88.9	95.39%	95.39	63.43%	63.43		89.80% +/- 2.14	89.8	95.71%	89.8	64.87%	64.87
SK19.001	AOFO01000000	56.50% +/- 2.75	56.5	2.75	40.14%	40.14	0.09	9		84.20% +/- 2.59	84.2	93.29%	93.29	55.44%	55.44		56.70% +/- 2.75	56.7	41.05%	41.05	9.26%	9.26		89.50% +/- 2.16	89.5	95.64%	95.64	64.51%	64.51		89.70% +/- 2.14	89.7	95.71%	89.7	64.86%	64.86
		155.72						8.21965					94.147		59.4244			56.7333		41.0477		9.26246			85.6211		93.596		57.6039			85.6877		87.2149		57.7288
	mean	55.67%			37.31%		8.22%			86.65		94.15		59.42			56.7		41.05		9.26%			85.6		93.6		57.6			85.7		87.2		57.73
	median	55.6%			37.13%		8.16%			86.05		94.23		58.72			56.85		41.11		9.28%			84.7		93.6		56.44			84.65		85.1		56.3
	SD	±0.36			1.27%		±0.33			±4.7		±2.13		±7.89			±0.15		±0.69		±0.2			±5.01		±2.22		±8.33			±5.1		±6.0		±8.4
	n	56			56		56			56		56		56			56		56		56			56		56		56			56		56		56
B. amyloliquefaciens
ATCC 13952	CP009748.1	95.40% +/- 1.32	95.4	1.32	97.29%	97.29	73.33%	73.33		55.80% +/- 2.73	55.8	37.86% (via logistic regression)	37.86	8.37% (via logistic regression)	8.37		54.70% +/- 2.71	54.7	33.84%	33.84	7.31%	7.31		55.20% +/- 2.72	55.2	35.63%	35.63	7.77%	7.77		55.30% +/- 2.72	55.3	36.02%	36.02	7.87%	7.87
LL3	NC_017190.1	96.40% +/- 1.12	96.4	1.12	97.52%	97.52	74.76%	74.76		55.70% +/- 2.73	55.7	37.34% (via logistic regression)	37.34	8.22% (via logistic regression)	8.22		54.40% +/- 2.71	54.4	32.85%	32.85	7.06%	7.06		55.10% +/- 2.72	55.1	35.24%	35.24	7.67%	7.67		55.20% +/- 2.72	55.2	35.7%	35.7	7.79%	7.79
TA208	NC_017188.1	95.20% +/- 1.36	95.2	1.36	97.25%	97.25	73.05%	73.05		55.70% +/- 2.73	55.7	37.49% (via logistic regression)	37.49	8.27% (via logistic regression)	8.27		54.60% +/- 2.71	54.6	33.48%	33.48	7.22%	7.22		55.10% +/- 2.72	55.1	35.2%	35.2	7.66%	7.66		55.20% +/- 2.72	56.4	35.75%	35.75	7.8%	7.8
XH7	NC_017191.1	95.40% +/- 1.33	95.4	1.33	97.29%	97.29	73.3%	73.3		55.70% +/- 2.73	55.7	37.48% (via logistic regression)	37.48	8.26% (via logistic regression)	8.26		54.60% +/- 2.71	54.6	33.55%	33.55	7.24%	7.24		55.20% +/- 2.72	55.2	35.78%	35.78	7.81%	7.81		55.20% +/- 2.72	55.2	35.77%	35.77	7.81%	7.81
CMW1	BBLH01000000	84.70% +/- 2.56	84.7	2.56	93.59%	93.59	56.42%	56.42		56.00% +/- 2.74	56	38.54%	38.64	8.55%	8.55		54.70% +/- 2.71	54.7	34.02%	34.02	7.36%	7.36		56.10% +/- 2.74	56.1	38.76%	38.76	8.61%	8.61		56.40% +/- 2.75	56.4	39.96%	39.96	8.95%	8.95
DSM7	FN597644.1	100% +/- 0.00	100	0	98.3%	98.3	80.34%	80.34		56.20% +/- 2.74	56.2	39.01% (via logistic regression)	39.01	8.68% (via logistic regression)	8.68		54.70% +/- 2.71	54.7	34.01%	34.01	7.35%	7.35		55.50% +/- 2.73	55.5	36.82%	36.82	8.08%	8.08		55.60% +/- 2.73	55.6	37.03%	37.03	8.14%	8.14
			94.5167	1.28167		96.8733		71.8667			55.85		37.97		8.39167			54.6167		33.625		7.25667			55.3667		36.2383		7.93333			55.6833		36.705		8.06
	mean	94.5			96.87		71.78			55.85		37.97		8.39%			54.6		33.63		7.26%			55.4		36.24		7.93%			55.7		36.71		8.06%
	median	95.4			97.29		73.3			55.7		37.49		8.27%			54.6		33.55		7.24%			55.2		35.63		7.77%			55.3		35.77		7.81%
	SD	±4.9			±1.68		±7.7			±0.13		±0.53		±0.13			±0.12		±0.45		±0.11			±0.43		±1.50		±0.40			0.64		±1.86		±0.51
	n	6			6		6			6		6		6			6		6					6		6		6			6		6		6
B. siamensis
KCTC13613T	AJVF01000000	54.70% +/- 2.71	54.7	2.71	34.01%	34.01	7.35%	7.35		56.80% +/- 2.75	56.8	41.29%	41.29	9.33%	9.33		100% +/- 0.00	100	98.3%	98.3	80.34%	80.34		56.70% +/- 2.75	56.7	40.98%	40.98	9.24%	9.24		56.50% +/- 2.75	56.5	40.22%	40.22	9.02%	9.02
XY18	LAGT00000000	55.00% +/- 2.72	55	2.72	35.00%	35	7.61%	7.61		56.80% +/- 2.75	56.8	41.43%	41.43	9.37%	9.37		91.20% +/- 1.97	91.2	96.19%	96.19	67.18%	67.18		56.60% +/- 2.75	56.6	40.72%	40.72	9.17%	9.17		56.50% +/- 2.75	56.5	40.32%	40.32	9.05%	9.05
JJC33M	JTJG01000000	54.30% +/- 2.71	54.3	2.71	32.45%	32.45	6.97%	6.97		55.80% +/- 2.73	55.8	37.87%	37.87	8.37%	8.37		88.90% +/- 2.23	88.9	95.39%	95.39	63.42%	63.42		55.60% +/- 2.73	55.6	37.04%	37.04	8.14%	8.14		55.70% +/- 2.73	55.7	37.41%	37.41	8.24%	8.24
			54.6667			33.82		7.31
		54.7			33.82		7.31%			56.47		40.2		9.02%			93.4		96.63		70.31			56.3		39.58		8.85%			56.2		39.32		8.77%
		54.85			34.51		7.48%			56.8		41.36		9.33%			91.2		97.25		67.18			56.6		40.72		9.17%			56.5		40.22		9.02%
		±0.21			±0.70		±0.18			±0.58		±2.02		±0.57			±6.22		±1.50		±8.89			±0.61		±2.20		±0.62			±0.46		±1.66		±0.46
		3			3		3			3		3		3			3		3		3			3		3		3			3		3		3
B.subtilis
HJ5	NZ_CP007173.1	20.80% +/- 2.33
168	NC_000964.3	20.90% +/- 2.33
BAB 1	NC_020832.1	20.90% +/- 2.33
XF 1	CP004019.1	20.80% +/- 2.33
